# Supplementary material for: Crystal structure of (3,5-dibromo-2-hy­droxyphenyl){1-[(naphthalen-1-yl)carbonyl]-1H-pyrazol-4-yl}methanone
Source: Acta Crystallogr Sect E Struct Rep Online. 2014 Aug 20;70(Pt 9):o1033. doi: 10.1107/S1600536814018601 (PMC4186182; doi:10.1107/S1600536814018601)
Supplement: Supplementary file 1 [file e-70-o1033-sup1.cif]

##############################################################################
#                                                                            #
# This CIF contains the data in a paper accepted for publication in          #
# Acta Crystallographica Section E. It conforms to the requirements of       #
# Notes for Authors for Acta Crystallographica Section E, and has been       #
# peer reviewed under the auspices of the IUCr Commission on Journals.       #
#                                                                            #
# Full details of the Crystallographic Information File format               #
# are given in the paper "The Crystallographic Information File (CIF):       #
# a New Standard Archive File for Crystallography" by S. R. Hall, F. H.      #
# Allen and I. D. Brown [Acta Cryst. (1991), A47, 655-685].                  #
#                                                                            #
# The current version of the core CIF dictionary is obtainable from          #
# ftp://ftp.iucr.org/pub/cif_core.dic.                                       #
#                                                                            #
# Software is freely available for graphical display of the structure(s)     #
# in this CIF. For information consult the CIF software page                 #
# http://www.iucr.org/resources/cif/software.                                #
#                                                                            #
# This file may be used for bona fide research purposes within the           #
# scientific community so long as proper attribution is given to the journal # 
# article from which it was obtained.                                        #
#                                                                            #
##############################################################################
data_General
_audit_creation_method     'by CrystalStructure 4.0'
_journal_date_recd_electronic     2014-08-14
_journal_date_accepted     2014-08-15
_journal_name_full     'Acta Crystallographica, Section E'
_journal_year     2014
_journal_volume     70
_journal_issue      9
_journal_page_first     o1033
_journal_page_last     o1033
_journal_paper_category     HO
_journal_paper_doi     10.1107/S1600536814018601
_journal_coeditor_code     TK5338
_publ_contact_author_name     'Yoshinobu Ishikawa'
_publ_contact_author_address
;
School of Pharmaceutical Sciences
University of Shizuoka
52-1 Yada, Suruga-ku, Shizuoka 422-8526 Japan
;
_publ_contact_author_email     'ishi206@u-shizuoka-ken.ac.jp'
_publ_contact_author_fax     '+81-542645645'
_publ_contact_author_phone     '+81-542645645'
_publ_section_title
;\
Crystal structure of
(3,5-dibromo-2-hydroxyphenyl){1-[(naphthalen-1-yl)carbonyl]-1<i>H</i>-\
pyrazol-4-yl}methanone
;
_publ_section_title_footnote     .
loop_
    _publ_author_name
    _publ_author_footnote
    _publ_author_address
    'Ishikawa, Yoshinobu' .
;
School of Pharmaceutical Sciences
University of Shizuoka
52-1 Yada, Suruga-ku, Shizuoka 422-8526 Japan
;
    'Motohashi, Yuya' .
;
School of Pharmaceutical Sciences
University of Shizuoka
52-1 Yada, Suruga-ku, Shizuoka 422-8526 Japan
;
_publ_section_synopsis     .
data_I
_database_code_depnum_ccdc_archive     'CCDC 1019490'
_chemical_name_systematic
;\
(3,5-Dibromo-2-hydroxyphenyl){1-[(naphthalen-1-yl)carbonyl]-\
1<i>H</i>-pyrazol-4-yl}methanone
;
_chemical_formula_moiety     'C21 H12 Br2 N2 O3'
_chemical_formula_sum     'C21 H12 Br2 N2 O3'
_chemical_formula_iupac     'C21 H12 Br2 N2 O3'
_chemical_formula_weight     500.15
_chemical_melting_point     ?
_symmetry_cell_setting     triclinic
_symmetry_space_group_name_H-M     'P -1'
_symmetry_space_group_name_Hall     '-P 1'
loop_
    _symmetry_equiv_pos_site_id
    _symmetry_equiv_pos_as_xyz
    1 '+X,+Y,+Z'
    2 '-X,-Y,-Z'
_cell_length_a     7.390(5)
_cell_length_b     8.919(4)
_cell_length_c     14.955(9)
_cell_angle_alpha     74.61(4)
_cell_angle_beta     76.71(5)
_cell_angle_gamma     71.03(4)
_cell_volume     887.5(9)
_cell_formula_units_Z     2
_cell_measurement_reflns_used     25
_cell_measurement_theta_min     15.10
_cell_measurement_theta_max     17.45
_cell_measurement_temperature     100
_exptl_crystal_description     plate
_exptl_crystal_colour     orange
_exptl_crystal_size_max     0.400
_exptl_crystal_size_mid     0.180
_exptl_crystal_size_min     0.080
_exptl_crystal_density_diffrn     1.871
_exptl_crystal_density_meas     ?
_exptl_crystal_density_method     'not measured'
_exptl_crystal_F_000     492.00
_exptl_absorpt_coefficient_mu     4.608
_exptl_absorpt_correction_type     psi-scan
_exptl_absorpt_process_details     '(North <i>et al.</i>,  1968)'
_exptl_absorpt_correction_T_min     0.448
_exptl_absorpt_correction_T_max     0.692
_diffrn_ambient_temperature     100
_diffrn_radiation_type     'Mo K\a'
_diffrn_radiation_wavelength     0.71069
_diffrn_measurement_device_type     'Rigaku AFC7R'
_diffrn_measurement_method     \w-2\q
_diffrn_reflns_number     5003
_diffrn_reflns_av_R_equivalents     0.0616
_diffrn_reflns_theta_max     27.52
_diffrn_reflns_theta_full     27.52
_diffrn_measured_fraction_theta_max     0.997
_diffrn_measured_fraction_theta_full     0.997
_diffrn_reflns_limit_h_min     -5
_diffrn_reflns_limit_h_max     9
_diffrn_reflns_limit_k_min     -10
_diffrn_reflns_limit_k_max     11
_diffrn_reflns_limit_l_min     -18
_diffrn_reflns_limit_l_max     19
_diffrn_standards_number     3
_diffrn_standards_interval_count     150
_diffrn_standards_decay_%     -0.571
_refine_special_details
;
Refinement was performed using all reflections. The weighted <i>R</i>-factor
(<i>wR</i>) and goodness of fit (<i>S</i>) are based on <i>F</i>^2^.
<i>R</i>-factor (gt) are based on <i>F</i>. The threshold expression of
<i>F</i>^2^ > 2.0 \s(<i>F</i>^2^) is used only for calculating <i>R</i>-factor
(gt).
;
_reflns_number_total     4088
_reflns_number_gt     3359
_reflns_threshold_expression     F^2^>2.0\s(F^2^)
_refine_ls_structure_factor_coef     Fsqd
_refine_ls_R_factor_gt     0.0644
_refine_ls_wR_factor_ref     0.2041
_refine_ls_goodness_of_fit_ref     1.066
_refine_ls_number_reflns     4088
_refine_ls_number_parameters     254
_refine_ls_number_restraints     0
_refine_ls_hydrogen_treatment     constr
_refine_ls_weighting_scheme     calc
_refine_ls_weighting_details
            'w = 1/[\s^2^(Fo^2^)+(0.1444P)^2^+3.2256P] where P=(Fo^2^+2Fc^2^)/3'
_atom_sites_solution_hydrogens     geom
_atom_sites_solution_primary     direct
_atom_sites_solution_secondary     difmap
_refine_ls_shift/su_max     0.000
_refine_diff_density_max     2.150
_refine_diff_density_min     -2.520
_refine_ls_extinction_method     none
_refine_ls_extinction_coef     ?
loop_
    _atom_type_symbol
    _atom_type_description
    _atom_type_scat_dispersion_real
    _atom_type_scat_dispersion_imag
    _atom_type_scat_source
    'C' 'C' 0.0033 0.0016
;
International Tables for Crystallography
(1992, Vol. C, Tables 4.2.6.8 and 6.1.1.4)
;
    'H' 'H' 0.0000 0.0000
;
International Tables for Crystallography
(1992, Vol. C, Table 6.1.1.4)
;
    'N' 'N' 0.0061 0.0033
;
International Tables for Crystallography
(1992, Vol. C, Tables 4.2.6.8 and 6.1.1.4)
;
    'O' 'O' 0.0106 0.0060
;
International Tables for Crystallography
(1992, Vol. C, Tables 4.2.6.8 and 6.1.1.4)
;
    'Br' 'Br' -0.2901 2.4595
;
International Tables for Crystallography
(1992, Vol. C, Tables 4.2.6.8 and 6.1.1.4)
;
_computing_data_collection     '<i>WinAFC</i> (Rigaku, 1999)'
_computing_cell_refinement     '<i>WinAFC</i> (Rigaku, 1999)'
_computing_data_reduction     '<i>WinAFC</i> (Rigaku, 1999)'
_computing_structure_solution     'SIR92 (Altomare <i>et al.</i>, 1994)'
_computing_structure_refinement     'SHELXL97 (Sheldrick, 2008)'
_computing_molecular_graphics     'CrystalStructure (Rigaku, 2010)'
_computing_publication_material     'CrystalStructure (Rigaku, 2010)'
loop_
    _atom_site_type_symbol
    _atom_site_label
    _atom_site_fract_x
    _atom_site_fract_y
    _atom_site_fract_z
    _atom_site_U_iso_or_equiv
    _atom_site_adp_type
    _atom_site_calc_flag
    _atom_site_refinement_flags
    _atom_site_occupancy
    _atom_site_symmetry_multiplicity
    _atom_site_disorder_assembly
    _atom_site_disorder_group
    Br Br1 0.50138(8) -0.13169(6) 0.83532(4) 0.0176(2) Uani d . 1.0 2 . .
    Br Br2 0.31452(8) 0.48290(7) 0.92499(4) 0.0201(2) Uani d . 1.0 2 . .
    O O1 0.4963(6) 0.5714(5) 0.7244(4) 0.0187(9) Uani d . 1.0 2 . .
    O O2 0.7063(7) 0.5130(5) 0.5684(3) 0.0202(9) Uani d . 1.0 2 . .
    O O3 0.6724(7) -0.0505(6) 0.4014(4) 0.0240(10) Uani d . 1.0 2 . .
    N N1 0.9928(7) 0.1676(6) 0.3998(4) 0.0160(10) Uani d . 1.0 2 . .
    N N2 0.8285(7) 0.1192(6) 0.4157(4) 0.0139(9) Uani d . 1.0 2 . .
    C C1 0.5910(8) 0.3094(6) 0.6818(4) 0.0127(10) Uani d . 1.0 2 . .
    C C2 0.5037(8) 0.4138(7) 0.7463(5) 0.0145(11) Uani d . 1.0 2 . .
    C C3 0.4201(8) 0.3493(7) 0.8375(4) 0.0139(11) Uani d . 1.0 2 . .
    C C4 0.4218(8) 0.1885(7) 0.8626(4) 0.0146(11) Uani d . 1.0 2 . .
    C C5 0.5058(8) 0.0873(7) 0.7989(5) 0.0142(11) Uani d . 1.0 2 . .
    C C6 0.5922(8) 0.1444(7) 0.7097(4) 0.0132(10) Uani d . 1.0 2 . .
    C C7 0.6900(8) 0.3729(7) 0.5888(4) 0.0139(10) Uani d . 1.0 2 . .
    C C8 0.7757(8) 0.2698(7) 0.5188(4) 0.0134(10) Uani d . 1.0 2 . .
    C C9 0.6977(8) 0.1766(7) 0.4881(4) 0.0147(11) Uani d . 1.0 2 . .
    C C10 0.9595(8) 0.2605(7) 0.4605(5) 0.0160(11) Uani d . 1.0 2 . .
    C C11 0.7991(8) 0.0156(7) 0.3655(4) 0.0152(11) Uani d . 1.0 2 . .
    C C12 0.9184(8) 0.0025(7) 0.2726(4) 0.0132(10) Uani d . 1.0 2 . .
    C C13 0.9601(8) 0.1394(7) 0.2138(5) 0.0157(11) Uani d . 1.0 2 . .
    C C14 1.0545(8) 0.1378(7) 0.1201(5) 0.0165(11) Uani d . 1.0 2 . .
    C C15 1.1092(8) -0.0030(7) 0.0873(4) 0.0135(10) Uani d . 1.0 2 . .
    C C16 1.1317(8) -0.2919(8) 0.1108(5) 0.0186(12) Uani d . 1.0 2 . .
    C C17 1.0949(9) -0.4298(7) 0.1657(5) 0.0187(12) Uani d . 1.0 2 . .
    C C18 0.9958(9) -0.4307(7) 0.2580(5) 0.0202(12) Uani d . 1.0 2 . .
    C C19 0.9346(8) -0.2926(7) 0.2944(5) 0.0161(11) Uani d . 1.0 2 . .
    C C20 1.0704(8) -0.1464(7) 0.1456(4) 0.0130(10) Uani d . 1.0 2 . .
    C C21 0.9702(8) -0.1460(7) 0.2399(4) 0.0135(10) Uani d . 1.0 2 . .
    H H1 0.3650 0.1466 0.9241 0.0175 Uiso calc R 1.0 2 . .
    H H2 0.6521 0.0733 0.6672 0.0158 Uiso calc R 1.0 2 . .
    H H3 0.5769 0.5890 0.6760 0.0225 Uiso calc R 1.0 2 . .
    H H4 0.5756 0.1558 0.5125 0.0176 Uiso calc R 1.0 2 . .
    H H5 1.0474 0.3148 0.4649 0.0192 Uiso calc R 1.0 2 . .
    H H6 0.9250 0.2364 0.2367 0.0189 Uiso calc R 1.0 2 . .
    H H7 1.0797 0.2336 0.0801 0.0198 Uiso calc R 1.0 2 . .
    H H8 1.1739 -0.0043 0.0247 0.0162 Uiso calc R 1.0 2 . .
    H H9 1.1988 -0.2924 0.0485 0.0223 Uiso calc R 1.0 2 . .
    H H10 1.1363 -0.5261 0.1418 0.0224 Uiso calc R 1.0 2 . .
    H H11 0.9707 -0.5279 0.2958 0.0243 Uiso calc R 1.0 2 . .
    H H12 0.8676 -0.2959 0.3570 0.0193 Uiso calc R 1.0 2 . .
loop_
    _atom_site_aniso_label
    _atom_site_aniso_U_11
    _atom_site_aniso_U_22
    _atom_site_aniso_U_33
    _atom_site_aniso_U_12
    _atom_site_aniso_U_13
    _atom_site_aniso_U_23
    Br1 0.0169(4) 0.0074(3) 0.0300(4) -0.0043(2) -0.0080(3) -0.0017(3)
    Br2 0.0234(4) 0.0131(4) 0.0230(4) -0.0001(3) -0.0030(3) -0.0092(3)
    O1 0.022(2) 0.0063(18) 0.031(3) -0.0053(15) -0.0045(17) -0.0060(16)
    O2 0.025(3) 0.0088(19) 0.027(3) -0.0068(16) -0.0039(18) -0.0027(17)
    O3 0.020(2) 0.030(3) 0.029(3) -0.0151(19) 0.0060(18) -0.016(2)
    N1 0.013(3) 0.016(3) 0.022(3) -0.0056(18) -0.0070(18) -0.0047(19)
    N2 0.012(2) 0.013(3) 0.019(3) -0.0031(17) -0.0018(18) -0.0072(18)
    C1 0.010(3) 0.007(3) 0.023(3) 0.0008(18) -0.007(2) -0.006(2)
    C2 0.013(3) 0.007(3) 0.028(3) -0.0048(19) -0.008(2) -0.004(2)
    C3 0.010(3) 0.011(3) 0.023(3) 0.0010(19) -0.004(2) -0.010(2)
    C4 0.010(3) 0.012(3) 0.022(3)  0.000(2) -0.003(2) -0.008(2)
    C5 0.013(3) 0.006(3) 0.025(3) 0.0006(18) -0.011(2) -0.002(2)
    C6 0.012(3) 0.007(3) 0.021(3) -0.0001(18) -0.007(2) -0.004(2)
    C7 0.013(3) 0.010(3) 0.018(3) -0.0016(19) -0.004(2) -0.004(2)
    C8 0.015(3) 0.010(3) 0.016(3) -0.0046(19) -0.004(2) -0.002(2)
    C9 0.017(3) 0.010(3) 0.019(3) -0.005(2) -0.004(2) -0.005(2)
    C10 0.017(3) 0.009(3) 0.023(3) -0.007(2) -0.006(3) 0.000(2)
    C11 0.014(3) 0.015(3) 0.019(3) -0.003(2) -0.002(2) -0.009(2)
    C12 0.009(3) 0.015(3) 0.019(3) -0.0044(19) -0.0037(19) -0.005(2)
    C13 0.012(3) 0.008(3) 0.032(4) -0.0010(19) -0.012(3) -0.006(3)
    C14 0.016(3) 0.011(3) 0.023(3) -0.003(2) -0.009(3) -0.001(2)
    C15 0.010(3) 0.015(3) 0.017(3) -0.007(2) -0.0023(19) -0.002(2)
    C16 0.014(3) 0.017(3) 0.025(3) 0.003(2) -0.005(3) -0.014(3)
    C17 0.019(3) 0.009(3) 0.031(4) 0.001(2) -0.012(3) -0.008(3)
    C18 0.025(3) 0.011(3) 0.030(4) -0.008(3) -0.014(3) 0.001(3)
    C19 0.017(3) 0.013(3) 0.020(3) -0.005(2) -0.008(2) -0.001(2)
    C20 0.011(3) 0.011(3) 0.018(3) -0.0032(19) -0.004(2) -0.004(2)
    C21 0.012(3) 0.011(3) 0.021(3) -0.0029(19) -0.008(2) -0.005(2)
_geom_special_details     .
loop_
    _geom_bond_atom_site_label_1
    _geom_bond_atom_site_label_2
    _geom_bond_site_symmetry_1
    _geom_bond_site_symmetry_2
    _geom_bond_distance
    _geom_bond_publ_flag
    Br1 C5 . . 1.893(6) no
    Br2 C3 . . 1.870(7) no
    O1 C2 . . 1.341(7) no
    O2 C7 . . 1.243(8) no
    O3 C11 . . 1.213(8) no
    N1 N2 . . 1.368(8) no
    N1 C10 . . 1.317(9) no
    N2 C9 . . 1.364(7) no
    N2 C11 . . 1.427(10) no
    C1 C2 . . 1.419(9) no
    C1 C6 . . 1.417(8) no
    C1 C7 . . 1.475(8) no
    C2 C3 . . 1.415(8) no
    C3 C4 . . 1.379(8) no
    C4 C5 . . 1.389(9) no
    C5 C6 . . 1.380(8) no
    C7 C8 . . 1.473(9) no
    C8 C9 . . 1.367(11) no
    C8 C10 . . 1.426(8) no
    C11 C12 . . 1.476(8) no
    C12 C13 . . 1.382(8) no
    C12 C21 . . 1.438(9) no
    C13 C14 . . 1.417(9) no
    C14 C15 . . 1.373(9) no
    C15 C20 . . 1.417(8) no
    C16 C17 . . 1.356(9) no
    C16 C20 . . 1.425(10) no
    C17 C18 . . 1.404(9) no
    C18 C19 . . 1.378(10) no
    C19 C21 . . 1.416(8) no
    C20 C21 . . 1.434(8) no
    O1 H3 . . 0.840 no
    C4 H1 . . 0.950 no
    C6 H2 . . 0.950 no
    C9 H4 . . 0.950 no
    C10 H5 . . 0.950 no
    C13 H6 . . 0.950 no
    C14 H7 . . 0.950 no
    C15 H8 . . 0.950 no
    C16 H9 . . 0.950 no
    C17 H10 . . 0.950 no
    C18 H11 . . 0.950 no
    C19 H12 . . 0.950 no
loop_
    _geom_contact_atom_site_label_1
    _geom_contact_atom_site_label_2
    _geom_contact_distance
    _geom_contact_site_symmetry_1
    _geom_contact_site_symmetry_2
    _geom_contact_publ_flag
    Br2 O1 3.001(5) . . no
    O1 O2 2.565(7) . . no
    O1 C7 2.867(8) . . no
    O2 C2 2.807(7) . . no
    O2 C9 3.538(9) . . no
    O2 C10 2.996(8) . . no
    O3 N1 3.512(9) . . no
    O3 C9 2.751(10) . . no
    O3 C13 3.512(8) . . no
    O3 C19 2.944(8) . . no
    O3 C21 2.972(7) . . no
    N1 C12 2.930(10) . . no
    N1 C13 2.928(10) . . no
    N2 C13 2.926(8) . . no
    C1 C4 2.795(8) . . no
    C1 C9 3.252(9) . . no
    C2 C5 2.803(8) . . no
    C3 C6 2.800(9) . . no
    C6 C8 2.958(8) . . no
    C6 C9 3.181(9) . . no
    C8 C11 3.570(10) . . no
    C10 C11 3.507(11) . . no
    C11 C19 2.994(9) . . no
    C12 C15 2.810(8) . . no
    C13 C20 2.802(9) . . no
    C14 C21 2.848(8) . . no
    C16 C19 2.797(9) . . no
    C17 C21 2.827(10) . . no
    C18 C20 2.789(9) . . no
    Br1 O1 3.492(6) . 1_545 no
    Br1 C12 3.542(7) . 2_656 no
    Br1 C14 3.477(7) . 2_756 no
    O1 Br1 3.492(6) . 1_565 no
    O1 N2 3.564(7) . 2_666 no
    O1 C17 3.481(9) . 2_756 no
    O1 C18 3.598(8) . 2_756 no
    O2 C9 3.440(7) . 2_666 no
    O2 C10 3.558(9) . 2_766 no
    O2 C18 3.563(10) . 2_756 no
    O2 C19 3.476(8) . 2_756 no
    O3 O3 3.530(7) . 2_656 no
    O3 C6 3.253(10) . 2_656 no
    O3 C9 3.227(8) . 2_656 no
    O3 C10 3.520(8) . 2_756 no
    N1 N2 3.411(7) . 2_756 no
    N1 C9 3.455(7) . 2_756 no
    N2 O1 3.564(7) . 2_666 no
    N2 N1 3.411(7) . 2_756 no
    N2 C10 3.451(7) . 2_756 no
    C1 C19 3.556(9) . 2_756 no
    C1 C21 3.432(8) . 2_756 no
    C2 C16 3.539(10) . 2_756 no
    C2 C17 3.566(11) . 2_756 no
    C3 C16 3.421(9) . 2_756 no
    C3 C18 3.468(10) . 2_656 no
    C4 C15 3.481(8) . 2_756 no
    C5 C14 3.513(8) . 2_756 no
    C5 C15 3.422(9) . 2_756 no
    C5 C19 3.570(9) . 2_656 no
    C5 C21 3.544(9) . 2_656 no
    C6 O3 3.253(10) . 2_656 no
    C6 C12 3.470(8) . 2_756 no
    C6 C21 3.491(10) . 2_756 no
    C7 C19 3.395(10) . 2_756 no
    C9 O2 3.440(7) . 2_666 no
    C9 O3 3.227(8) . 2_656 no
    C9 N1 3.455(7) . 2_756 no
    C10 O2 3.558(9) . 2_766 no
    C10 O3 3.520(8) . 2_756 no
    C10 N2 3.451(7) . 2_756 no
    C10 C11 3.448(8) . 2_756 no
    C10 C18 3.537(8) . 1_565 no
    C11 C10 3.448(8) . 2_756 no
    C12 Br1 3.542(7) . 2_656 no
    C12 C6 3.470(8) . 2_756 no
    C14 Br1 3.477(7) . 2_756 no
    C14 C5 3.513(8) . 2_756 no
    C15 C4 3.481(8) . 2_756 no
    C15 C5 3.422(9) . 2_756 no
    C15 C15 3.352(10) . 2_755 no
    C16 C2 3.539(10) . 2_756 no
    C16 C3 3.421(9) . 2_756 no
    C17 O1 3.481(9) . 2_756 no
    C17 C2 3.566(11) . 2_756 no
    C18 O1 3.598(8) . 2_756 no
    C18 O2 3.563(10) . 2_756 no
    C18 C3 3.468(10) . 2_656 no
    C18 C10 3.537(8) . 1_545 no
    C19 O2 3.476(8) . 2_756 no
    C19 C1 3.556(9) . 2_756 no
    C19 C5 3.570(9) . 2_656 no
    C19 C7 3.395(10) . 2_756 no
    C21 C1 3.432(8) . 2_756 no
    C21 C5 3.544(9) . 2_656 no
    C21 C6 3.491(10) . 2_756 no
    Br1 H1 2.9064 . . no
    Br1 H2 2.9157 . . no
    Br2 H1 2.9029 . . no
    O2 H3 1.8478 . . no
    O2 H5 2.9382 . . no
    O3 H4 2.6228 . . no
    O3 H12 2.3649 . . no
    N1 H4 3.1758 . . no
    N1 H6 2.4781 . . no
    N2 H5 3.0438 . . no
    N2 H6 2.6233 . . no
    C1 H3 2.4414 . . no
    C1 H4 3.2200 . . no
    C2 H1 3.2819 . . no
    C2 H2 3.3118 . . no
    C3 H3 3.0549 . . no
    C4 H2 3.2658 . . no
    C6 H1 3.2617 . . no
    C6 H4 2.9521 . . no
    C7 H2 2.6957 . . no
    C7 H3 2.4287 . . no
    C7 H4 2.9062 . . no
    C7 H5 2.8364 . . no
    C8 H2 2.6214 . . no
    C9 H2 2.5715 . . no
    C9 H5 3.1225 . . no
    C10 H4 3.1375 . . no
    C10 H6 3.4812 . . no
    C11 H4 2.7515 . . no
    C11 H6 2.6092 . . no
    C11 H12 2.6897 . . no
    C12 H7 3.2902 . . no
    C12 H12 2.7322 . . no
    C13 H8 3.2701 . . no
    C15 H6 3.2629 . . no
    C15 H9 2.6357 . . no
    C16 H8 2.6301 . . no
    C16 H11 3.2439 . . no
    C17 H12 3.2752 . . no
    C18 H9 3.2522 . . no
    C19 H10 3.2731 . . no
    C20 H7 3.2871 . . no
    C20 H10 3.2758 . . no
    C20 H12 3.3011 . . no
    C21 H6 3.3053 . . no
    C21 H8 3.3269 . . no
    C21 H9 3.3286 . . no
    C21 H11 3.2836 . . no
    H2 H4 2.3745 . . no
    H6 H7 2.3618 . . no
    H7 H8 2.3192 . . no
    H8 H9 2.4494 . . no
    H9 H10 2.3002 . . no
    H10 H11 2.3456 . . no
    H11 H12 2.3146 . . no
    Br1 H7 3.3724 . 2_756 no
    Br1 H8 3.4550 . 1_456 no
    Br1 H10 3.3397 . 2_746 no
    Br2 H6 3.3350 . 2_666 no
    Br2 H7 3.3550 . 1_456 no
    Br2 H7 3.1777 . 2_666 no
    Br2 H9 2.8779 . 1_466 no
    Br2 H9 3.5074 . 2_756 no
    Br2 H10 3.1965 . 1_466 no
    Br2 H10 3.5687 . 2_656 no
    O1 H6 3.0327 . 2_666 no
    O1 H10 3.5909 . 2_756 no
    O2 H4 3.1289 . 2_666 no
    O2 H5 2.6299 . 2_766 no
    O2 H11 3.5241 . 2_756 no
    O2 H12 3.3240 . 1_565 no
    O2 H12 3.3782 . 2_756 no
    O3 H2 2.8993 . 2_656 no
    O3 H4 2.3008 . 2_656 no
    O3 H5 3.1732 . 2_756 no
    N1 H2 2.9620 . 2_756 no
    N1 H11 2.7216 . 1_565 no
    N2 H3 3.5425 . 2_666 no
    N2 H11 3.5371 . 1_565 no
    C2 H11 3.4752 . 2_656 no
    C3 H9 3.4520 . 2_756 no
    C3 H11 3.5806 . 2_656 no
    C4 H8 3.1593 . 1_456 no
    C4 H8 3.4809 . 2_756 no
    C6 H12 3.4958 . 2_656 no
    C7 H12 3.3582 . 2_756 no
    C8 H11 3.5695 . 1_565 no
    C9 H3 3.3636 . 2_666 no
    C10 H11 2.6785 . 1_565 no
    C10 H12 3.3923 . 2_756 no
    C11 H4 3.5045 . 2_656 no
    C11 H5 3.4029 . 2_756 no
    C12 H2 3.3072 . 2_756 no
    C13 H2 3.4633 . 2_756 no
    C13 H10 3.4537 . 1_565 no
    C13 H11 3.5269 . 1_565 no
    C14 H1 3.2807 . 1_654 no
    C14 H9 3.2254 . 2_755 no
    C14 H10 3.3528 . 1_565 no
    C15 H1 3.0172 . 1_654 no
    C15 H8 2.9417 . 2_755 no
    C15 H9 3.4108 . 2_755 no
    C16 H1 3.5849 . 2_656 no
    C16 H7 3.4040 . 2_755 no
    C16 H8 3.4014 . 2_755 no
    C17 H3 3.4810 . 2_756 no
    C17 H6 3.4220 . 1_545 no
    C18 H3 3.2763 . 2_756 no
    C18 H5 3.3353 . 1_545 no
    C18 H6 3.2839 . 1_545 no
    C19 H5 3.5826 . 2_756 no
    C20 H8 3.2058 . 2_755 no
    H1 C14 3.2807 . 1_456 no
    H1 C15 3.0172 . 1_456 no
    H1 C16 3.5849 . 2_656 no
    H1 H1 3.3932 . 2_657 no
    H1 H7 2.8501 . 1_456 no
    H1 H8 2.2922 . 1_456 no
    H1 H8 3.4174 . 2_756 no
    H2 O3 2.8993 . 2_656 no
    H2 N1 2.9620 . 2_756 no
    H2 C12 3.3072 . 2_756 no
    H2 C13 3.4633 . 2_756 no
    H3 N2 3.5425 . 2_666 no
    H3 C9 3.3636 . 2_666 no
    H3 C17 3.4810 . 2_756 no
    H3 C18 3.2763 . 2_756 no
    H3 H4 3.2835 . 2_666 no
    H3 H5 3.2838 . 2_766 no
    H3 H11 3.3159 . 2_756 no
    H4 O2 3.1289 . 2_666 no
    H4 O3 2.3008 . 2_656 no
    H4 C11 3.5045 . 2_656 no
    H4 H3 3.2835 . 2_666 no
    H4 H4 3.4472 . 2_656 no
    H4 H12 3.4341 . 2_656 no
    H5 O2 2.6299 . 2_766 no
    H5 O3 3.1732 . 2_756 no
    H5 C11 3.4029 . 2_756 no
    H5 C18 3.3353 . 1_565 no
    H5 C19 3.5826 . 2_756 no
    H5 H3 3.2838 . 2_766 no
    H5 H5 3.5363 . 2_766 no
    H5 H11 2.6349 . 1_565 no
    H5 H12 3.3818 . 1_565 no
    H5 H12 2.8249 . 2_756 no
    H6 Br2 3.3350 . 2_666 no
    H6 O1 3.0327 . 2_666 no
    H6 C17 3.4220 . 1_565 no
    H6 C18 3.2839 . 1_565 no
    H6 H10 2.9117 . 1_565 no
    H6 H11 2.6271 . 1_565 no
    H7 Br1 3.3724 . 2_756 no
    H7 Br2 3.3550 . 1_654 no
    H7 Br2 3.1777 . 2_666 no
    H7 C16 3.4040 . 2_755 no
    H7 H1 2.8501 . 1_654 no
    H7 H9 2.9645 . 2_755 no
    H7 H10 2.7262 . 1_565 no
    H8 Br1 3.4550 . 1_654 no
    H8 C4 3.1593 . 1_654 no
    H8 C4 3.4809 . 2_756 no
    H8 C15 2.9417 . 2_755 no
    H8 C16 3.4014 . 2_755 no
    H8 C20 3.2058 . 2_755 no
    H8 H1 2.2922 . 1_654 no
    H8 H1 3.4174 . 2_756 no
    H8 H8 2.8061 . 2_755 no
    H8 H9 3.3014 . 2_755 no
    H9 Br2 2.8779 . 1_644 no
    H9 Br2 3.5074 . 2_756 no
    H9 C3 3.4520 . 2_756 no
    H9 C14 3.2254 . 2_755 no
    H9 C15 3.4108 . 2_755 no
    H9 H7 2.9645 . 2_755 no
    H9 H8 3.3014 . 2_755 no
    H10 Br1 3.3397 . 2_746 no
    H10 Br2 3.1965 . 1_644 no
    H10 Br2 3.5687 . 2_656 no
    H10 O1 3.5909 . 2_756 no
    H10 C13 3.4537 . 1_545 no
    H10 C14 3.3528 . 1_545 no
    H10 H6 2.9117 . 1_545 no
    H10 H7 2.7262 . 1_545 no
    H11 O2 3.5241 . 2_756 no
    H11 N1 2.7216 . 1_545 no
    H11 N2 3.5371 . 1_545 no
    H11 C2 3.4752 . 2_656 no
    H11 C3 3.5806 . 2_656 no
    H11 C8 3.5695 . 1_545 no
    H11 C10 2.6785 . 1_545 no
    H11 C13 3.5269 . 1_545 no
    H11 H3 3.3159 . 2_756 no
    H11 H5 2.6349 . 1_545 no
    H11 H6 2.6271 . 1_545 no
    H12 O2 3.3240 . 1_545 no
    H12 O2 3.3782 . 2_756 no
    H12 C6 3.4958 . 2_656 no
    H12 C7 3.3582 . 2_756 no
    H12 C10 3.3923 . 2_756 no
    H12 H4 3.4341 . 2_656 no
    H12 H5 3.3818 . 1_545 no
    H12 H5 2.8249 . 2_756 no
loop_
    _geom_angle_atom_site_label_1
    _geom_angle_atom_site_label_2
    _geom_angle_atom_site_label_3
    _geom_angle_site_symmetry_1
    _geom_angle_site_symmetry_2
    _geom_angle_site_symmetry_3
    _geom_angle
    _geom_angle_publ_flag
    N2 N1 C10 . . . 104.6(5) no
    N1 N2 C9 . . . 111.9(6) no
    N1 N2 C11 . . . 124.5(5) no
    C9 N2 C11 . . . 123.5(6) no
    C2 C1 C6 . . . 119.7(5) no
    C2 C1 C7 . . . 118.9(5) no
    C6 C1 C7 . . . 121.2(5) no
    O1 C2 C1 . . . 122.9(5) no
    O1 C2 C3 . . . 118.5(6) no
    C1 C2 C3 . . . 118.6(5) no
    Br2 C3 C2 . . . 119.1(5) no
    Br2 C3 C4 . . . 120.3(5) no
    C2 C3 C4 . . . 120.5(6) no
    C3 C4 C5 . . . 120.6(5) no
    Br1 C5 C4 . . . 119.3(4) no
    Br1 C5 C6 . . . 119.8(5) no
    C4 C5 C6 . . . 120.9(6) no
    C1 C6 C5 . . . 119.6(6) no
    O2 C7 C1 . . . 121.0(6) no
    O2 C7 C8 . . . 118.7(5) no
    C1 C7 C8 . . . 120.4(5) no
    C7 C8 C9 . . . 130.1(5) no
    C7 C8 C10 . . . 125.1(7) no
    C9 C8 C10 . . . 104.6(6) no
    N2 C9 C8 . . . 106.9(6) no
    N1 C10 C8 . . . 111.9(6) no
    O3 C11 N2 . . . 117.1(6) no
    O3 C11 C12 . . . 125.0(7) no
    N2 C11 C12 . . . 117.8(6) no
    C11 C12 C13 . . . 119.0(6) no
    C11 C12 C21 . . . 120.0(5) no
    C13 C12 C21 . . . 120.6(5) no
    C12 C13 C14 . . . 121.2(6) no
    C13 C14 C15 . . . 119.6(6) no
    C14 C15 C20 . . . 121.0(5) no
    C17 C16 C20 . . . 120.6(6) no
    C16 C17 C18 . . . 120.2(6) no
    C17 C18 C19 . . . 121.0(6) no
    C18 C19 C21 . . . 120.8(6) no
    C15 C20 C16 . . . 120.0(5) no
    C15 C20 C21 . . . 120.3(6) no
    C16 C20 C21 . . . 119.7(5) no
    C12 C21 C19 . . . 125.0(5) no
    C12 C21 C20 . . . 117.3(5) no
    C19 C21 C20 . . . 117.7(6) no
    C2 O1 H3 . . . 109.471 no
    C3 C4 H1 . . . 119.719 no
    C5 C4 H1 . . . 119.718 no
    C1 C6 H2 . . . 120.184 no
    C5 C6 H2 . . . 120.182 no
    N2 C9 H4 . . . 126.528 no
    C8 C9 H4 . . . 126.542 no
    N1 C10 H5 . . . 124.031 no
    C8 C10 H5 . . . 124.022 no
    C12 C13 H6 . . . 119.423 no
    C14 C13 H6 . . . 119.416 no
    C13 C14 H7 . . . 120.217 no
    C15 C14 H7 . . . 120.214 no
    C14 C15 H8 . . . 119.513 no
    C20 C15 H8 . . . 119.515 no
    C17 C16 H9 . . . 119.699 no
    C20 C16 H9 . . . 119.707 no
    C16 C17 H10 . . . 119.889 no
    C18 C17 H10 . . . 119.880 no
    C17 C18 H11 . . . 119.506 no
    C19 C18 H11 . . . 119.498 no
    C18 C19 H12 . . . 119.584 no
    C21 C19 H12 . . . 119.586 no
loop_
    _geom_torsion_atom_site_label_1
    _geom_torsion_atom_site_label_2
    _geom_torsion_atom_site_label_3
    _geom_torsion_atom_site_label_4
    _geom_torsion_site_symmetry_1
    _geom_torsion_site_symmetry_2
    _geom_torsion_site_symmetry_3
    _geom_torsion_site_symmetry_4
    _geom_torsion
    _geom_torsion_publ_flag
    H3 O1 C2 C1 . . . . -17.0 no
    H3 O1 C2 C3 . . . . 163.3 no
    N2 N1 C10 C8 . . . . 1.9(6) no
    N2 N1 C10 H5 . . . . -178.1 no
    C10 N1 N2 C9 . . . . -2.4(5) no
    C10 N1 N2 C11 . . . . -179.9(4) no
    N1 N2 C9 C8 . . . . 1.9(6) no
    N1 N2 C9 H4 . . . . -178.1 no
    N1 N2 C11 O3 . . . . 161.6(5) no
    N1 N2 C11 C12 . . . . -21.1(7) no
    C9 N2 C11 O3 . . . . -15.7(7) no
    C9 N2 C11 C12 . . . . 161.7(4) no
    C11 N2 C9 C8 . . . . 179.5(4) no
    C11 N2 C9 H4 . . . . -0.5 no
    C2 C1 C6 C5 . . . . 1.0(9) no
    C2 C1 C6 H2 . . . . -179.0 no
    C6 C1 C2 O1 . . . . -179.6(5) no
    C6 C1 C2 C3 . . . . 0.1(9) no
    C2 C1 C7 O2 . . . . 3.7(9) no
    C2 C1 C7 C8 . . . . -177.7(5) no
    C7 C1 C2 O1 . . . . 4.4(9) no
    C7 C1 C2 C3 . . . . -175.9(5) no
    C6 C1 C7 O2 . . . . -172.3(5) no
    C6 C1 C7 C8 . . . . 6.4(9) no
    C7 C1 C6 C5 . . . . 176.9(5) no
    C7 C1 C6 H2 . . . . -3.1 no
    O1 C2 C3 Br2 . . . . -3.0(8) no
    O1 C2 C3 C4 . . . . 179.0(5) no
    C1 C2 C3 Br2 . . . . 177.3(5) no
    C1 C2 C3 C4 . . . . -0.7(9) no
    Br2 C3 C4 C5 . . . . -177.8(4) no
    Br2 C3 C4 H1 . . . . 2.2 no
    C2 C3 C4 C5 . . . . 0.1(9) no
    C2 C3 C4 H1 . . . . -179.9 no
    C3 C4 C5 Br1 . . . . -178.9(5) no
    C3 C4 C5 C6 . . . . 1.1(9) no
    H1 C4 C5 Br1 . . . . 1.1 no
    H1 C4 C5 C6 . . . . -178.9 no
    Br1 C5 C6 C1 . . . . 178.4(4) no
    Br1 C5 C6 H2 . . . . -1.6 no
    C4 C5 C6 C1 . . . . -1.6(9) no
    C4 C5 C6 H2 . . . . 178.4 no
    O2 C7 C8 C9 . . . . -132.1(6) no
    O2 C7 C8 C10 . . . . 41.0(8) no
    C1 C7 C8 C9 . . . . 49.2(8) no
    C1 C7 C8 C10 . . . . -137.7(5) no
    C7 C8 C9 N2 . . . . 173.5(5) no
    C7 C8 C9 H4 . . . . -6.5 no
    C7 C8 C10 N1 . . . . -175.3(5) no
    C7 C8 C10 H5 . . . . 4.7 no
    C9 C8 C10 N1 . . . . -0.8(6) no
    C9 C8 C10 H5 . . . . 179.2 no
    C10 C8 C9 N2 . . . . -0.7(5) no
    C10 C8 C9 H4 . . . . 179.3 no
    O3 C11 C12 C13 . . . . 139.0(6) no
    O3 C11 C12 C21 . . . . -33.7(8) no
    N2 C11 C12 C13 . . . . -38.1(7) no
    N2 C11 C12 C21 . . . . 149.2(5) no
    C11 C12 C13 C14 . . . . -172.6(5) no
    C11 C12 C13 H6 . . . . 7.4 no
    C11 C12 C21 C19 . . . . -7.7(9) no
    C11 C12 C21 C20 . . . . 174.2(5) no
    C13 C12 C21 C19 . . . . 179.8(5) no
    C13 C12 C21 C20 . . . . 1.7(8) no
    C21 C12 C13 C14 . . . . 0.1(9) no
    C21 C12 C13 H6 . . . . -179.9 no
    C12 C13 C14 C15 . . . . -1.4(9) no
    C12 C13 C14 H7 . . . . 178.6 no
    H6 C13 C14 C15 . . . . 178.6 no
    H6 C13 C14 H7 . . . . -1.4 no
    C13 C14 C15 C20 . . . . 0.8(9) no
    C13 C14 C15 H8 . . . . -179.2 no
    H7 C14 C15 C20 . . . . -179.2 no
    H7 C14 C15 H8 . . . . 0.8 no
    C14 C15 C20 C16 . . . . -178.9(5) no
    C14 C15 C20 C21 . . . . 1.0(9) no
    H8 C15 C20 C16 . . . . 1.1 no
    H8 C15 C20 C21 . . . . -179.0 no
    C17 C16 C20 C15 . . . . -179.8(6) no
    C17 C16 C20 C21 . . . . 0.4(9) no
    C20 C16 C17 C18 . . . .  0.0(10) no
    C20 C16 C17 H10 . . . . 180.0 no
    H9 C16 C17 C18 . . . . 180.0 no
    H9 C16 C17 H10 . . . .  0.0 no
    H9 C16 C20 C15 . . . . 0.2 no
    H9 C16 C20 C21 . . . . -179.6 no
    C16 C17 C18 C19 . . . . -0.1(10) no
    C16 C17 C18 H11 . . . . 179.9 no
    H10 C17 C18 C19 . . . . 179.9 no
    H10 C17 C18 H11 . . . . -0.1 no
    C17 C18 C19 C21 . . . . -0.1(10) no
    C17 C18 C19 H12 . . . . 179.9 no
    H11 C18 C19 C21 . . . . 179.9 no
    H11 C18 C19 H12 . . . . -0.1 no
    C18 C19 C21 C12 . . . . -177.6(6) no
    C18 C19 C21 C20 . . . . 0.5(9) no
    H12 C19 C21 C12 . . . . 2.4 no
    H12 C19 C21 C20 . . . . -179.5 no
    C15 C20 C21 C12 . . . . -2.2(8) no
    C15 C20 C21 C19 . . . . 179.6(5) no
    C16 C20 C21 C12 . . . . 177.6(5) no
    C16 C20 C21 C19 . . . . -0.6(8) no
loop_
    _geom_hbond_atom_site_label_D
    _geom_hbond_atom_site_label_H
    _geom_hbond_atom_site_label_A
    _geom_hbond_site_symmetry_D
    _geom_hbond_site_symmetry_H
    _geom_hbond_site_symmetry_A
    _geom_hbond_distance_DH
    _geom_hbond_distance_HA
    _geom_hbond_distance_DA
    _geom_hbond_angle_DHA
    _geom_hbond_publ_flag
    O1 H3 O2 . . . 0.84 1.848 2.565(7) 142 yes
    C9 H4 O3 . . 2_656 0.95 2.301 3.227(8) 165 yes
    C16 H9 Br2 . . 1_644 0.95 2.88 3.613(7) 135 yes
_iucr_refine_instructions_details
;
TITL (1-(1-naphthoyl)-1H-pyrazol-4-yl)(3,5-dibromo-2-hydroxyphenyl)methanone
CELL  0.71069 7.38990 8.91910 14.95460 74.605 76.708 71.028
ZERR  2 0.00420 0.00410 0.00830 0.038 0.045 0.040
LATT 1
SFAC C H N O BR
UNIT 42 24 4 6 4
SHEL 99999.000000 0.000000
OMIT      4   6   7
OMIT      4   6   3
OMIT      4   6   5
L.S. 25
FMAP 2
PLAN -25
WPDB -2
HTAB
BOND $H
CONF
LIST 4
TEMP -173.0
ACTA
SIZE 0.400 0.180 0.080
WGHT    0.144400    3.225600
FVAR       0.77162
BR1   5    0.501380   -0.131686    0.835320    11.00000    0.01689    0.00740 =
         0.03001   -0.00165   -0.00796   -0.00434
BR2   5    0.314517    0.482904    0.924989    11.00000    0.02341    0.01306 =
         0.02301   -0.00918   -0.00304   -0.00015
O1    4    0.496335    0.571346    0.724400    11.00000    0.02172    0.00625 =
         0.03077   -0.00602   -0.00446   -0.00531
AFIX 147
H3    2    0.576876    0.589019    0.675982    11.00000   -1.20000
AFIX   0
O2    4    0.706322    0.512955    0.568379    11.00000    0.02532    0.00884 =
         0.02715   -0.00269   -0.00394   -0.00676
O3    4    0.672443   -0.050465    0.401406    11.00000    0.01994    0.03020 =
         0.02887   -0.01620    0.00605   -0.01513
N1    3    0.992839    0.167590    0.399767    11.00000    0.01329    0.01593 =
         0.02250   -0.00468   -0.00705   -0.00563
N2    3    0.828521    0.119242    0.415653    11.00000    0.01185    0.01264 =
         0.01899   -0.00716   -0.00179   -0.00307
C1    1    0.590973    0.309362    0.681780    11.00000    0.01033    0.00701 =
         0.02264   -0.00649   -0.00672    0.00082
C2    1    0.503724    0.413801    0.746280    11.00000    0.01347    0.00661 =
         0.02751   -0.00426   -0.00768   -0.00481
C3    1    0.420067    0.349251    0.837498    11.00000    0.00961    0.01072 =
         0.02269   -0.00955   -0.00357    0.00096
C4    1    0.421768    0.188524    0.862638    11.00000    0.01036    0.01160 =
         0.02240   -0.00759   -0.00297   -0.00045
AFIX  43
H1    2    0.365004    0.146622    0.924090    11.00000   -1.20000
AFIX   0
C5    1    0.505776    0.087334    0.798878    11.00000    0.01312    0.00595 =
         0.02477   -0.00247   -0.01065    0.00056
C6    1    0.592160    0.144346    0.709663    11.00000    0.01215    0.00744 =
         0.02092   -0.00384   -0.00731   -0.00014
AFIX  43
H2    2    0.652076    0.073336    0.667192    11.00000   -1.20000
AFIX   0
C7    1    0.690043    0.372944    0.588790    11.00000    0.01333    0.01049 =
         0.01806   -0.00427   -0.00399   -0.00164
C8    1    0.775658    0.269787    0.518817    11.00000    0.01468    0.01035 =
         0.01613   -0.00162   -0.00401   -0.00465
C9    1    0.697665    0.176642    0.488086    11.00000    0.01735    0.01028 =
         0.01875   -0.00461   -0.00448   -0.00470
AFIX  43
H4    2    0.575621    0.155855    0.512513    11.00000   -1.20000
AFIX   0
C10   1    0.959467    0.260486    0.460494    11.00000    0.01689    0.00930 =
         0.02349    0.00020   -0.00645   -0.00666
AFIX  43
H5    2    1.047392    0.314801    0.464900    11.00000   -1.20000
AFIX   0
C11   1    0.799107    0.015551    0.365552    11.00000    0.01372    0.01483 =
         0.01909   -0.00853   -0.00196   -0.00308
C12   1    0.918429    0.002476    0.272584    11.00000    0.00878    0.01463 =
         0.01888   -0.00506   -0.00370   -0.00441
C13   1    0.960142    0.139430    0.213838    11.00000    0.01153    0.00841 =
         0.03179   -0.00622   -0.01231   -0.00105
AFIX  43
H6    2    0.924964    0.236373    0.236732    11.00000   -1.20000
AFIX   0
C14   1    1.054466    0.137819    0.120049    11.00000    0.01632    0.01090 =
         0.02349   -0.00145   -0.00875   -0.00331
AFIX  43
H7    2    1.079691    0.233548    0.080060    11.00000   -1.20000
AFIX   0
C15   1    1.109168   -0.002999    0.087342    11.00000    0.00973    0.01520 =
         0.01744   -0.00219   -0.00232   -0.00667
AFIX  43
H8    2    1.173929   -0.004340    0.024713    11.00000   -1.20000
AFIX   0
C16   1    1.131669   -0.291944    0.110779    11.00000    0.01423    0.01730 =
         0.02535   -0.01419   -0.00479    0.00298
AFIX  43
H9    2    1.198836   -0.292410    0.048478    11.00000   -1.20000
AFIX   0
C17   1    1.094915   -0.429796    0.165742    11.00000    0.01896    0.00913 =
         0.03110   -0.00829   -0.01214    0.00069
AFIX  43
H10   2    1.136331   -0.526125    0.141768    11.00000   -1.20000
AFIX   0
C18   1    0.995840   -0.430659    0.257981    11.00000    0.02478    0.01053 =
         0.02992    0.00060   -0.01409   -0.00818
AFIX  43
H11   2    0.970676   -0.527880    0.295806    11.00000   -1.20000
AFIX   0
C19   1    0.934591   -0.292632    0.294438    11.00000    0.01668    0.01274 =
         0.02041   -0.00114   -0.00766   -0.00473
AFIX  43
H12   2    0.867631   -0.295911    0.356978    11.00000   -1.20000
AFIX   0
C20   1    1.070442   -0.146389    0.145638    11.00000    0.01128    0.01093 =
         0.01840   -0.00383   -0.00440   -0.00315
C21   1    0.970185   -0.145986    0.239876    11.00000    0.01201    0.01111 =
         0.02072   -0.00492   -0.00767   -0.00288
HKLF 4
REM  (1-(1-naphthoyl)-1H-pyrazol-4-yl)(3,5-dibromo-2-hydroxyphenyl)methanone
REM R1 =  0.0644 for   3359 Fo > 4sig(Fo)  and  0.0806 for all   4088 data
REM    254 parameters refined using      0 restraints
END
WGHT      0.1446      3.2074
REM Highest difference peak  2.152,  deepest hole -2.524,  1-sigma level  0.274
Q1    1   0.5276 -0.1710  0.8932  11.00000  0.05    2.15
Q2    1   0.4739 -0.1085  0.7785  11.00000  0.05    2.14
Q3    1   0.2827  0.5220  0.8721  11.00000  0.05    1.98
Q4    1   0.3385  0.4496  0.9807  11.00000  0.05    1.97
Q5    1   0.1801  0.4774  0.9484  11.00000  0.05    1.60
Q6    1   0.4370  0.4864  0.9008  11.00000  0.05    1.18
Q7    1   0.3710 -0.1351  0.8612  11.00000  0.05    1.10
Q8    1   0.0984  0.5200  1.0091  11.00000  0.05    1.06
Q9    1   0.3238 -0.1479  0.9306  11.00000  0.05    1.04
Q10   1   0.4556  0.4718  0.8278  11.00000  0.05    1.02
Q11   1   0.6480 -0.1738  0.7390  11.00000  0.05    0.96
Q12   1   0.4565  0.3798  0.7727  11.00000  0.05    0.96
Q13   1   0.5191  0.4686  0.8378  11.00000  0.05    0.95
Q14   1   0.7217 -0.1595  0.7472  11.00000  0.05    0.95
Q15   1   0.2891 -0.1044  0.9209  11.00000  0.05    0.90
Q16   1   0.6250 -0.1293  0.8099  11.00000  0.05    0.87
Q17   1   0.3144  0.3556  1.0501  11.00000  0.05    0.82
Q18   1   1.2296 -0.5767  0.1069  11.00000  0.05    0.80
Q19   1   1.0344 -0.5006  0.1397  11.00000  0.05    0.78
Q20   1   0.5395 -0.0804  0.7215  11.00000  0.05    0.77
Q21   1   0.5781  0.5204  0.7775  11.00000  0.05    0.73
Q22   1   0.1927  0.5298  1.0241  11.00000  0.05    0.70
Q23   1   1.1505 -0.0739 -0.0381  11.00000  0.05    0.70
Q24   1   1.1973  0.1081  0.3066  11.00000  0.05    0.68
Q25   1   0.3733  0.3003  1.0149  11.00000  0.05    0.67
;
