# Supplementary material for: Crystal structure of (3,5-dibromo-2-hy­droxyphenyl){1-[(naphthalen-1-yl)carbonyl]-1H-pyrazol-4-yl}methanone
Source: Acta Crystallogr Sect E Struct Rep Online. 2014 Aug 20;70(Pt 9):o1033. doi: 10.1107/S1600536814018601 (PMC4186182; doi:10.1107/S1600536814018601)
Supplement: Supplementary file 2 [file e-70-o1033-Isup2.hkl]

# 
# h,k,l, Fc-squared, Fo-squared, sigma(Fo-squared) and status flag 
# 
data_I
_shelx_title ' (1-(1-naphthoyl)-1H-pyrazol-4-yl)(3,5-dibromo' 
_shelx_refln_list_code          4 
_shelx_F_calc_maximum      253.80 
_exptl_crystal_F_000       492.00 
_reflns_d_resolution_high  0.7691 
 
loop_ 
 _symmetry_equiv_pos_as_xyz 
 'x, y, z' 
 '-x, -y, -z' 
 
_cell_length_a     7.3899 
_cell_length_b     8.9191 
_cell_length_c    14.9546 
_cell_angle_alpha  74.605 
_cell_angle_beta   76.708 
_cell_angle_gamma  71.028 
 
_shelx_F_squared_multiplier     1.000 
 
loop_ 
 _refln_index_h 
 _refln_index_k 
 _refln_index_l 
 _refln_F_squared_calc 
 _refln_F_squared_meas 
 _refln_F_squared_sigma 
 _refln_observed_status 
   1   0   0     2397.75     2382.03     21.10 o 
   2   0   0     7121.47     8401.27    113.48 o 
   3   0   0      150.65      192.66      6.50 o 
   4   0   0     2852.49     2984.82    318.59 o 
   5   0   0     5899.97     6580.58     86.12 o 
   6   0   0     2938.54     3349.05     35.27 o 
   7   0   0      419.35      412.42     24.45 o 
   8   0   0       27.80       32.06     16.95 o 
  -8   1   0      416.17      470.65     29.80 o 
  -7   1   0      722.98      780.02     27.26 o 
  -6   1   0       19.25       16.22     17.74 o 
  -5   1   0      305.99      368.23     16.96 o 
  -4   1   0      466.69      485.41     10.14 o 
  -3   1   0     4595.60     5146.29    100.60 o 
  -2   1   0     3099.33     3695.41     55.21 o 
  -1   1   0      127.19      130.85      4.97 o 
   1   1   0     3377.99     3348.75     26.03 o 
   2   1   0     9278.88     8865.14    150.83 o 
   3   1   0     6095.21     6420.35    247.29 o 
   4   1   0      164.71      166.26     17.70 o 
   5   1   0      186.82      212.94     12.21 o 
   6   1   0        2.20      -15.47     15.47 o 
   7   1   0     1146.25     1315.58     28.64 o 
   8   1   0      743.94      870.97     30.58 o 
   9   1   0      287.30      337.24     31.39 o 
  -8   2   0      368.01      387.49     30.87 o 
  -7   2   0       23.69       13.72     15.55 o 
  -6   2   0      665.56      724.46     24.81 o 
  -5   2   0     1928.07     2168.38     29.02 o 
  -4   2   0       10.91       15.10     15.15 o 
  -3   2   0     1277.26     1372.23     14.82 o 
  -2   2   0     2401.51     2830.62     29.15 o 
  -1   2   0     2224.83     2482.70     23.36 o 
   0   2   0     3877.44     4235.21     46.23 o 
   1   2   0      422.47      490.70      7.57 o 
   2   2   0     3198.95     3190.28     35.77 o 
   3   2   0     1290.09      909.46     28.22 o 
   4   2   0        5.36       -2.14      6.38 o 
   5   2   0     2898.17     3082.36     74.85 o 
   6   2   0     1133.35     1216.18     23.88 o 
   7   2   0       19.56       12.03     19.08 o 
   8   2   0       80.99      129.76     16.59 o 
   9   2   0       10.68      -19.87     28.94 o 
  -7   3   0      129.86      102.22     17.58 o 
  -6   3   0     2202.68     2371.94     36.51 o 
  -5   3   0     1728.38     1803.95     29.26 o 
  -4   3   0      915.22     1067.16     21.23 o 
  -3   3   0     1167.89     1396.44     53.38 o 
  -2   3   0     2010.53     2368.05     21.89 o 
  -1   3   0     4712.68     5408.53     39.29 o 
   0   3   0    13250.65    14297.73    319.44 o 
   1   3   0     1092.40     1181.00     18.48 o 
   2   3   0       71.21       95.78      5.34 o 
   3   3   0      200.17      234.11      9.62 o 
   4   3   0     5428.03     4702.63     54.89 o 
   5   3   0     3057.18     2397.34     26.29 o 
   6   3   0     2572.55     2363.17     29.83 o 
   7   3   0        6.89       24.92     18.24 o 
   8   3   0        4.35       14.51     21.55 o 
   9   3   0      219.93      234.75     20.84 o 
  -7   4   0      240.99      203.41     21.13 o 
  -6   4   0      100.48       80.67     17.17 o 
  -5   4   0       30.54       45.73     13.32 o 
  -4   4   0     1465.28     1617.97     26.69 o 
  -3   4   0     5275.03     5463.60     55.14 o 
  -2   4   0     6559.53     7430.92     56.95 o 
  -1   4   0      600.07      697.05     10.32 o 
   0   4   0      310.14      400.20     17.97 o 
   1   4   0     4044.46     4813.94     39.25 o 
   2   4   0    14999.41    17109.57    167.53 o 
   3   4   0     4362.61     4582.87     62.75 o 
   4   4   0     3286.66     3647.79     59.62 o 
   5   4   0       16.12       26.99      8.72 o 
   6   4   0      753.62      610.10     19.63 o 
   7   4   0     1045.72      929.80     25.51 o 
   8   4   0      978.46      946.55     29.81 o 
   9   4   0     1092.42     1036.42     36.06 o 
  -6   5   0     1129.79     1112.45     34.45 o 
  -5   5   0      207.76      207.90     16.02 o 
  -4   5   0      125.35      138.76     13.49 o 
  -3   5   0      413.42      415.84     19.57 o 
  -2   5   0      258.87      278.74     15.60 o 
  -1   5   0     3552.64     3813.10    108.11 o 
   0   5   0     3622.79     4011.54     82.51 o 
   1   5   0       36.86       39.93      8.46 o 
   2   5   0     1713.11     1991.93     29.11 o 
   3   5   0       21.99       45.18      8.79 o 
   4   5   0     2169.26     2374.83     52.28 o 
   5   5   0     2985.21     3081.03     45.20 o 
   6   5   0      272.24      263.96     18.54 o 
   7   5   0       42.31       33.59     12.92 o 
   8   5   0        1.80       12.82     20.78 o 
   9   5   0      726.04      695.35     32.11 o 
  -6   6   0      144.80      139.84     20.41 o 
  -5   6   0       92.59      114.88     17.70 o 
  -4   6   0     1108.11     1068.62     28.59 o 
  -3   6   0     2246.51     2156.37     32.77 o 
  -2   6   0        4.45       19.85     16.07 o 
  -1   6   0      497.87      511.93     18.44 o 
   0   6   0     3082.69     3338.70     30.92 o 
   1   6   0        9.41     -302.42    475.78 o 
   2   6   0     1017.88     1097.87     15.02 o 
   3   6   0      321.23      378.76     16.31 o 
   4   6   0      722.49      427.83     27.73 o 
   5   6   0      454.55      429.88     19.42 o 
   6   6   0       77.17       90.83     12.80 o 
   7   6   0      886.18      882.64     27.31 o 
   8   6   0      611.96      517.40     26.86 o 
  -5   7   0       66.13       26.23     27.86 o 
  -4   7   0     1641.29     1563.92     35.64 o 
  -3   7   0     2838.23     2698.46     38.66 o 
  -2   7   0     2431.27     1938.54     31.42 o 
  -1   7   0     1123.32     1193.29     25.41 o 
   0   7   0     2149.59     2288.93     51.82 o 
   1   7   0      468.34      502.61     18.54 o 
   2   7   0     9225.31     9684.34    108.01 o 
   3   7   0     2751.74     2981.01     47.08 o 
   4   7   0      197.16      241.08     18.93 o 
   5   7   0        2.09       -5.73     17.01 o 
   6   7   0      281.88      303.48     22.12 o 
   7   7   0     3182.98     3037.76     42.51 o 
   8   7   0     1050.03      899.71     34.38 o 
  -4   8   0       43.20       40.44     27.39 o 
  -3   8   0       10.96      -15.40     25.71 o 
  -2   8   0      425.29      413.57     25.71 o 
  -1   8   0     2580.71     2381.58     35.44 o 
   0   8   0     2826.12     2916.75     26.12 o 
   1   8   0       91.10       75.28     12.63 o 
   2   8   0       58.75       50.81     12.93 o 
   3   8   0      287.24      368.28     21.75 o 
   4   8   0     1627.77     1855.71     31.79 o 
   5   8   0     1735.04     1903.29     33.34 o 
   6   8   0      280.74      303.88     25.48 o 
   7   8   0      294.92      291.24     28.17 o 
   8   8   0        7.11        2.67     27.63 o 
  -3   9   0     1332.83     1219.78     37.22 o 
  -2   9   0       44.36       17.45     25.09 o 
  -1   9   0      145.01      112.50     17.80 o 
   0   9   0       57.04       32.19     13.10 o 
   1   9   0      577.37      569.67     26.20 o 
   2   9   0     2415.94     2382.77     36.75 o 
   3   9   0     1137.97      928.44     27.63 o 
   4   9   0      147.86      165.89     16.64 o 
   5   9   0       99.85      102.45     16.69 o 
   6   9   0      354.20      372.63     27.65 o 
   7   9   0      671.18      736.44     33.20 o 
  -1  10   0      351.32      319.92     27.75 o 
   0  10   0        1.58       17.72     17.83 o 
   1  10   0      384.36      461.39     27.46 o 
   2  10   0     1289.78     1257.48     33.96 o 
   3  10   0       31.09       25.90     24.79 o 
   4  10   0       33.73       52.64     18.34 o 
   5  10   0      248.76      237.54     19.62 o 
   6  10   0      187.74      149.53     20.66 o 
   1  11   0       95.04       85.34     20.32 o 
   2  11   0      144.67      154.27     19.35 o 
   3  11   0      223.52      184.90     20.19 o 
   4  11   0     2127.28     2197.11     44.37 o 
  -5 -10   1     1058.46     1157.16     35.66 o 
  -4 -10   1      837.05      801.17     32.13 o 
  -3 -10   1      216.02      240.83     19.28 o 
  -2 -10   1      121.22      125.41     19.13 o 
  -1 -10   1      174.88      168.85     19.13 o 
   0 -10   1     1135.06     1014.96     24.44 o 
   1 -10   1     1211.39     1089.98     35.47 o 
  -7  -9   1     1088.30     1158.19     37.14 o 
  -6  -9   1      214.79      247.77     19.92 o 
  -5  -9   1      249.79      283.61     25.06 o 
  -4  -9   1     1013.20     1022.67     30.92 o 
  -3  -9   1     1262.74      974.43     28.69 o 
  -2  -9   1     2365.23     2184.50     36.30 o 
  -1  -9   1      956.72      935.19     29.21 o 
   0  -9   1      817.23      726.49     20.24 o 
   1  -9   1        8.75      -12.23     24.08 o 
   2  -9   1     1520.15     1316.77     35.41 o 
   3  -9   1     1264.25     1089.44     36.93 o 
  -7  -8   1       79.63      119.74     18.83 o 
  -6  -8   1      455.40      480.25     27.33 o 
  -5  -8   1     2296.20     2512.74     38.03 o 
  -4  -8   1     1350.64     1507.96     30.25 o 
  -3  -8   1        0.85      -10.19     17.90 o 
  -2  -8   1        5.04      -18.71     18.71 o 
  -1  -8   1     1067.75     1072.45     25.83 o 
   0  -8   1     1716.45     1724.19     22.44 o 
   1  -8   1     1916.55     1761.74     32.21 o 
   2  -8   1      515.83      477.06     26.70 o 
   3  -8   1        4.16      -25.11     25.11 o 
   4  -8   1      117.95       93.94     20.10 o 
  -8  -7   1      203.08      164.16     20.26 o 
  -7  -7   1      340.74      328.66     26.25 o 
  -6  -7   1       57.55       20.96     20.24 o 
  -5  -7   1       39.29       35.61     13.20 o 
  -4  -7   1       23.57       12.98     17.62 o 
  -3  -7   1      184.77      203.34     12.58 o 
  -2  -7   1      496.98      591.17     20.51 o 
  -1  -7   1      236.13      228.35     16.19 o 
   0  -7   1      860.21      830.31     28.18 o 
   1  -7   1      258.51      311.05     20.47 o 
   2  -7   1      121.53       97.21     13.69 o 
   3  -7   1      939.18      876.91     27.60 o 
   4  -7   1      242.41      226.92     18.29 o 
   5  -7   1        6.75       21.57     27.51 o 
  -8  -6   1      685.06      684.67     29.63 o 
  -7  -6   1      395.78      450.89     24.25 o 
  -6  -6   1      267.71      239.62     20.83 o 
  -5  -6   1        0.21       25.18     11.03 o 
  -4  -6   1     1211.00     1278.29     24.42 o 
  -3  -6   1     1960.63     2044.94     26.60 o 
  -2  -6   1     2476.66     2773.92     23.51 o 
  -1  -6   1     1047.56     1501.43    394.56 o 
   0  -6   1       97.47      103.08      6.90 o 
   1  -6   1      487.79      509.06     17.99 o 
   2  -6   1      864.49      818.50     22.88 o 
   3  -6   1     2442.34     2382.40     34.03 o 
   4  -6   1      760.45      748.68     26.77 o 
   5  -6   1       67.60       70.86     17.33 o 
   6  -6   1      146.72      116.49     20.86 o 
  -9  -5   1       52.24       85.59     18.98 o 
  -8  -5   1       75.40       70.76     15.52 o 
  -7  -5   1      816.35      700.59     24.87 o 
  -6  -5   1     5533.03     4942.90     61.57 o 
  -5  -5   1     3018.44     3095.12     45.78 o 
  -4  -5   1     1214.55     1305.47     22.17 o 
  -3  -5   1        2.09       -3.16     12.87 o 
  -2  -5   1      484.63      563.66     10.52 o 
  -1  -5   1     2354.76     2503.24     19.69 o 
   0  -5   1     5588.12     5736.63     41.20 o 
   1  -5   1     1400.05     1462.47     16.64 o 
   2  -5   1      172.04      183.47     14.63 o 
   3  -5   1       11.89        9.19     16.43 o 
   4  -5   1     1924.46     1937.67     31.12 o 
   5  -5   1     3606.21     3525.27     43.65 o 
   6  -5   1     2017.71     1841.70     39.12 o 
  -9  -4   1      999.95     1006.32     34.58 o 
  -8  -4   1      227.43      243.79     24.22 o 
  -7  -4   1     1503.23     1228.68     28.38 o 
  -6  -4   1       20.07      -15.60     15.60 o 
  -5  -4   1       55.49       43.35      9.17 o 
  -4  -4   1     1723.04     1749.92     15.86 o 
  -3  -4   1     2879.27     2955.21     26.21 o 
  -2  -4   1     5343.92     6166.98     46.35 o 
  -1  -4   1      689.01      848.58     21.62 o 
   0  -4   1      142.66      219.67      7.25 o 
   1  -4   1      478.63      564.64     12.41 o 
   2  -4   1     3326.88     3497.09     35.00 o 
   3  -4   1     3283.23     3526.75     46.14 o 
   4  -4   1     1074.90     1197.73     24.02 o 
   5  -4   1       18.73       38.03     13.44 o 
   6  -4   1       97.11       85.19     16.66 o 
   7  -4   1      548.27      513.81     32.06 o 
  -9  -3   1       11.27      -27.78     27.78 o 
  -8  -3   1      786.41      777.03     29.27 o 
  -7  -3   1       74.84       56.10     13.59 o 
  -6  -3   1      210.56      207.86     17.03 o 
  -5  -3   1      601.69      528.61     16.41 o 
  -4  -3   1      207.62      177.88      7.85 o 
  -3  -3   1     4858.61     4724.91     40.61 o 
  -2  -3   1      104.32       75.56      4.23 o 
  -1  -3   1      371.69      412.51      6.64 o 
   0  -3   1     2446.64     2277.60    304.81 o 
   1  -3   1      147.58      167.62      6.91 o 
   2  -3   1     1262.73     1371.24     31.52 o 
   3  -3   1     2268.05     2453.18     20.72 o 
   4  -3   1       31.31       51.28      9.67 o 
   5  -3   1      541.35      552.02     21.38 o 
   6  -3   1      197.62      241.23     22.27 o 
   7  -3   1        2.24       13.60     23.36 o 
  -9  -2   1        1.69        7.46     27.91 o 
  -8  -2   1       11.04       16.41     22.49 o 
  -7  -2   1      379.84      396.24     22.61 o 
  -6  -2   1     1824.42     1979.02     28.37 o 
  -5  -2   1     1480.34     1483.43     21.33 o 
  -4  -2   1     1496.06     1503.24     17.88 o 
  -3  -2   1      126.40      117.94      7.32 o 
  -2  -2   1      545.67      557.88      6.82 o 
  -1  -2   1     1639.07     1715.30     14.87 o 
   0  -2   1    16134.53    15850.14   1148.44 o 
   1  -2   1      230.73      280.45      5.61 o 
   2  -2   1      626.95      750.34      8.97 o 
   3  -2   1       24.26       32.93      7.41 o 
   4  -2   1      962.33     1041.03     13.75 o 
   5  -2   1     3012.32     3235.73     47.31 o 
   6  -2   1     1284.91     1419.49     29.27 o 
   7  -2   1       30.12       22.86     21.67 o 
   8  -2   1        1.59       -9.61     27.24 o 
  -9  -1   1      496.06      612.28     33.02 o 
  -8  -1   1     1103.80     1171.16     32.40 o 
  -7  -1   1     1392.63     1582.88     30.77 o 
  -6  -1   1        1.68       -0.13     16.01 o 
  -5  -1   1      935.85     1038.55     23.14 o 
  -4  -1   1     5228.75     5392.75    318.35 o 
  -3  -1   1     7827.12     7623.84    113.01 o 
  -2  -1   1     6866.95     6038.35     34.25 o 
  -1  -1   1     2988.08     2484.55     25.04 o 
   0  -1   1     2264.93     2130.13    190.60 o 
   1  -1   1      444.67      545.60      7.41 o 
   2  -1   1     8360.96     9294.66     63.33 o 
   3  -1   1     6839.67     7590.40     70.94 o 
   4  -1   1     2433.71     2737.69     23.95 o 
   5  -1   1       53.72       62.60      9.98 o 
   6  -1   1      745.55      787.86     23.31 o 
   7  -1   1     1018.84     1082.81     29.01 o 
   8  -1   1     2023.55     2153.68     40.70 o 
  -8   0   1        3.95       -7.51     24.03 o 
  -7   0   1      934.89     1148.70     28.91 o 
  -6   0   1      165.08      190.76     18.07 o 
  -5   0   1     2375.02     2658.71     28.54 o 
  -4   0   1      491.78      543.86     47.98 o 
  -3   0   1       36.42       57.05      7.88 o 
  -2   0   1     1688.56     1990.98     61.93 o 
  -1   0   1     4984.77     5096.33     32.94 o 
   1   0   1      316.29      357.66      4.90 o 
   2   0   1      673.03      878.40      8.35 o 
   3   0   1      458.86      563.06     10.26 o 
   4   0   1      495.24      479.89     14.79 o 
   5   0   1     2592.63     2806.72     61.61 o 
   6   0   1      641.73      709.97     21.26 o 
   7   0   1      136.93      124.94     14.85 o 
   8   0   1       31.66       24.71     23.78 o 
   9   0   1       54.90       87.07     20.91 o 
  -8   1   1      150.73      188.68     19.94 o 
  -7   1   1      262.05      248.49     24.30 o 
  -6   1   1     2315.26     2582.60     34.10 o 
  -5   1   1      801.94      853.95     20.71 o 
  -4   1   1       75.28       85.94      8.99 o 
  -3   1   1      521.02      569.52      9.16 o 
  -2   1   1       67.88       62.87      9.88 o 
  -1   1   1     2076.45     2360.68     26.77 o 
   0   1   1      214.27      241.30      2.66 o 
   1   1   1      325.53      377.77      7.22 o 
   2   1   1     8778.59    10269.38    180.25 o 
   3   1   1      258.32      285.76     10.31 o 
   4   1   1      626.59      639.26     49.08 o 
   5   1   1      485.39      448.90     37.23 o 
   6   1   1     1511.92     1602.99     26.20 o 
   7   1   1       58.39       69.52     13.81 o 
   8   1   1       13.41       52.33     15.82 o 
   9   1   1       10.68       -4.52     29.11 o 
  -8   2   1      267.30      253.13     21.94 o 
  -7   2   1       59.61       79.12     16.21 o 
  -6   2   1       27.28       28.03     13.71 o 
  -5   2   1      341.03      346.56     18.78 o 
  -4   2   1     2840.63     3220.52     29.64 o 
  -3   2   1     6761.54     7524.93     53.44 o 
  -2   2   1      452.58      525.70      7.94 o 
  -1   2   1       68.27       78.80      4.55 o 
   0   2   1      718.14      893.26     27.40 o 
   1   2   1     2608.32     3151.05     30.99 o 
   2   2   1    12355.59    13734.16     97.34 o 
   3   2   1     2498.60     1897.75     17.15 o 
   4   2   1       88.34       82.37     12.86 o 
   5   2   1       45.84       63.47      6.08 o 
   6   2   1      649.12      709.78     20.61 o 
   7   2   1     1182.02     1263.43     28.02 o 
   8   2   1     1266.63     1395.06     32.97 o 
   9   2   1      115.04      147.30     20.36 o 
  -7   3   1     1734.28     1846.62     37.52 o 
  -6   3   1     1778.76     1859.27     33.10 o 
  -5   3   1      356.07      358.75     19.65 o 
  -4   3   1      190.25      212.46     15.33 o 
  -3   3   1       31.49       36.48      9.06 o 
  -2   3   1     1577.21     1762.10     40.91 o 
  -1   3   1     6709.28     7454.42     45.48 o 
   0   3   1     5711.52     6468.00     38.60 o 
   1   3   1     2172.88     2615.34     61.88 o 
   2   3   1       13.16       18.37      3.36 o 
   3   3   1     1962.57     2258.12     39.18 o 
   4   3   1     2074.99     1646.34     16.00 o 
   5   3   1     5217.55     4515.19     39.33 o 
   6   3   1      288.99      283.06     17.10 o 
   7   3   1      272.70      275.65     20.98 o 
   8   3   1       64.74       76.86     15.89 o 
   9   3   1      305.42      311.57     21.85 o 
  -7   4   1        1.82       10.60     27.73 o 
  -6   4   1      728.19      725.92     29.07 o 
  -5   4   1       11.87       22.32     19.21 o 
  -4   4   1     2886.44     3093.48     48.07 o 
  -3   4   1      793.80      866.57     19.82 o 
  -2   4   1        9.06       23.69      5.47 o 
  -1   4   1     2747.49     3258.68     36.21 o 
   0   4   1      314.47      355.26      7.81 o 
   1   4   1     1259.71     1341.56     30.95 o 
   2   4   1     5144.75     5843.60     62.74 o 
   3   4   1      736.26      822.28     12.62 o 
   4   4   1      235.85      302.74      9.17 o 
   5   4   1      655.63      590.97     16.98 o 
   6   4   1       13.49       22.39     10.16 o 
   7   4   1     1795.26     1594.74     29.36 o 
   8   4   1      530.62      537.07     25.95 o 
   9   4   1       20.71      -28.22     28.22 o 
  -6   5   1        2.66       20.31     26.12 o 
  -5   5   1       70.58       72.37     15.32 o 
  -4   5   1     1795.61     1808.66     30.35 o 
  -3   5   1     2194.57     2168.73     29.98 o 
  -2   5   1      518.60      551.77     17.22 o 
  -1   5   1      429.12      453.79     10.65 o 
   0   5   1        0.42        7.38      7.20 o 
   1   5   1       24.33       29.71      4.97 o 
   2   5   1      985.47      930.17     11.62 o 
   3   5   1      274.44      293.86      9.55 o 
   4   5   1      256.87      311.59     10.47 o 
   5   5   1       16.53        8.55     13.97 o 
   6   5   1       64.17       65.20     11.61 o 
   7   5   1      954.21      817.02     24.67 o 
   8   5   1      780.35      609.63     25.73 o 
   9   5   1       57.40       23.70     27.28 o 
  -6   6   1      808.73      744.78     33.74 o 
  -5   6   1      668.71      645.74     28.85 o 
  -4   6   1       45.47       74.22     14.54 o 
  -3   6   1      182.41      189.39     14.01 o 
  -2   6   1     1717.18     1760.23     27.78 o 
  -1   6   1     6108.50     6566.36     86.56 o 
   0   6   1     3005.15     3232.81     30.68 o 
   1   6   1      473.09      476.83     70.13 o 
   2   6   1      141.55      168.22      9.59 o 
   3   6   1     1456.34     1640.51     49.54 o 
   4   6   1     3212.52     3661.12     50.55 o 
   5   6   1     2877.63     3118.15     47.57 o 
   6   6   1     1387.05     1458.28     28.28 o 
   7   6   1       40.40       40.65     14.38 o 
   8   6   1       29.75       19.70     22.44 o 
   9   6   1      434.51      350.59     28.77 o 
  -5   7   1      729.73      626.14     33.24 o 
  -4   7   1      319.84      363.76     25.95 o 
  -3   7   1      493.83      441.69     24.00 o 
  -2   7   1        3.18      -14.68     17.55 o 
  -1   7   1       48.67       68.32     12.51 o 
   0   7   1      722.16      679.85     14.29 o 
   1   7   1     2019.87     2189.71     28.25 o 
   2   7   1     5445.61     5616.57     58.43 o 
   3   7   1     1018.94     1055.94     22.76 o 
   4   7   1        5.49       -1.33     16.44 o 
   5   7   1      344.39      398.49     20.39 o 
   6   7   1     1156.53     1251.10     28.89 o 
   7   7   1      326.21      297.01     26.07 o 
   8   7   1      309.14      342.63     28.05 o 
  -4   8   1      363.39      366.04     29.29 o 
  -3   8   1       45.38       45.67     17.64 o 
  -2   8   1      240.63      237.96     16.95 o 
  -1   8   1      697.72      673.07     24.27 o 
   0   8   1      207.13      219.89     13.69 o 
   1   8   1      409.51      378.30     20.32 o 
   2   8   1        5.96       23.97     17.90 o 
   3   8   1       90.38       95.62     13.15 o 
   4   8   1      411.53      432.20     21.80 o 
   5   8   1     1158.67     1186.09     28.65 o 
   6   8   1       10.10       -3.58     22.07 o 
   7   8   1       32.19       48.71     17.32 o 
   8   8   1        7.39       23.01     26.89 o 
  -3   9   1      329.82      328.54     29.46 o 
  -2   9   1      888.22      878.79     31.12 o 
  -1   9   1     1257.44     1219.71     32.48 o 
   0   9   1      400.22      354.38     17.72 o 
   1   9   1       81.19      102.08     15.15 o 
   2   9   1      160.25      146.57     14.70 o 
   3   9   1     1084.53      978.66     28.80 o 
   4   9   1     1671.53     1734.14     33.51 o 
   5   9   1      380.36      448.66     25.23 o 
   6   9   1      145.53      140.56     17.72 o 
   7   9   1        0.67       -4.80     26.44 o 
  -1  10   1       27.01       -4.20     26.13 o 
   0  10   1      732.68      679.51     22.06 o 
   1  10   1     2821.15     2594.61     42.02 o 
   2  10   1     1504.65     1533.32     35.12 o 
   3  10   1      875.29      949.37     31.63 o 
   4  10   1        8.12      -10.56     25.14 o 
   5  10   1      687.22      716.55     31.53 o 
   6  10   1      809.38      802.59     33.27 o 
   1  11   1       64.84       16.76     28.28 o 
   2  11   1       69.11       85.37     18.79 o 
   3  11   1      756.66      717.49     33.37 o 
   4  11   1     1736.48     1784.78     40.88 o 
  -5 -10   2     1403.68     1451.04     38.46 o 
  -4 -10   2      314.65      343.81     28.42 o 
  -3 -10   2        2.82        8.52     24.08 o 
  -2 -10   2      401.46      413.31     29.16 o 
  -1 -10   2     1185.96     1009.72     33.96 o 
   0 -10   2     2038.80     1893.85     35.77 o 
   1 -10   2      721.40      694.58     32.78 o 
  -6  -9   2        0.30       14.80     26.03 o 
  -5  -9   2        0.09      -23.50     23.50 o 
  -4  -9   2       12.64       15.55     23.68 o 
  -3  -9   2     1887.87     1949.81     36.30 o 
  -2  -9   2     1736.98     1837.25     35.09 o 
  -1  -9   2       36.01        1.73     22.59 o 
   0  -9   2      241.72      233.36     16.33 o 
   1  -9   2      144.53      148.76     18.14 o 
   2  -9   2      851.62      853.00     32.78 o 
  -7  -8   2       53.29       50.92     18.81 o 
  -6  -8   2      373.49      363.79     26.47 o 
  -5  -8   2       45.61       59.96     15.30 o 
  -4  -8   2       37.46       62.23     14.11 o 
  -3  -8   2      786.93      660.86     24.17 o 
  -2  -8   2       63.16       92.04     13.18 o 
  -1  -8   2      315.18      304.59     22.09 o 
   0  -8   2     1153.99     1058.51     19.74 o 
   1  -8   2      330.09      351.95     22.83 o 
   2  -8   2      680.09      684.39     28.32 o 
   3  -8   2      311.88      266.85     19.16 o 
   4  -8   2       30.93       48.67     19.06 o 
  -8  -7   2       20.79       12.97     25.92 o 
  -7  -7   2      248.24      255.85     18.09 o 
  -6  -7   2     1991.56     2003.02     35.02 o 
  -5  -7   2     2652.17     2707.21     36.61 o 
  -4  -7   2      541.32      580.51     22.54 o 
  -3  -7   2        0.11       -3.96     16.63 o 
  -2  -7   2      289.64      267.45     18.88 o 
  -1  -7   2     2690.92     2695.82     32.16 o 
   0  -7   2     7109.24     7073.74     56.76 o 
   1  -7   2      336.48      320.12     21.63 o 
   2  -7   2      734.87      530.61     23.60 o 
   3  -7   2      361.80      316.97     24.86 o 
   4  -7   2     1368.79     1257.43     34.16 o 
   5  -7   2     1230.19     1037.14     36.50 o 
  -8  -6   2      643.37      585.49     30.52 o 
  -7  -6   2      383.17      377.80     25.39 o 
  -6  -6   2      405.68      452.77     22.37 o 
  -5  -6   2      416.33      410.72     20.31 o 
  -4  -6   2      967.20     1043.41     23.40 o 
  -3  -6   2     3790.08     4127.26     51.09 o 
  -2  -6   2     3194.71     3499.02     32.65 o 
  -1  -6   2        3.11       -0.82     13.00 o 
   0  -6   2       60.82       75.86      8.36 o 
   1  -6   2      645.57      681.16     19.90 o 
   2  -6   2     4760.61     4829.42     59.31 o 
   3  -6   2     2166.80     2044.89     32.33 o 
   4  -6   2      263.65      252.39     23.23 o 
   5  -6   2      503.30      458.87     28.42 o 
   6  -6   2      159.28      132.80     20.89 o 
  -8  -5   2        6.49        3.02     24.02 o 
  -7  -5   2      100.59       92.63     14.16 o 
  -6  -5   2      591.20      537.17     22.05 o 
  -5  -5   2     2324.67     2288.03     29.83 o 
  -4  -5   2      167.36      175.72     15.59 o 
  -3  -5   2       14.55        5.55      8.62 o 
  -2  -5   2       25.35       26.40      8.82 o 
  -1  -5   2     2244.78     2412.17     57.26 o 
   0  -5   2     4174.08     4321.01    113.81 o 
   1  -5   2      345.24      385.04     10.69 o 
   2  -5   2      131.45      173.78     14.71 o 
   3  -5   2        7.04        4.52     16.59 o 
   4  -5   2      929.45      891.66     25.53 o 
   5  -5   2     1452.20     1419.44     32.23 o 
   6  -5   2      927.02      877.85     33.61 o 
  -9  -4   2       17.34      -15.13     27.51 o 
  -8  -4   2       67.12       90.44     15.59 o 
  -7  -4   2      344.39      292.97     21.35 o 
  -6  -4   2     1291.76     1089.92     24.34 o 
  -5  -4   2      737.04      676.71     18.83 o 
  -4  -4   2       17.88       34.56      8.50 o 
  -3  -4   2     3105.05     3411.03     61.46 o 
  -2  -4   2      971.01     1181.16     12.17 o 
  -1  -4   2     2633.42     2771.75     44.26 o 
   0  -4   2    10232.38     9860.52   1167.36 o 
   1  -4   2      505.03      613.70     10.25 o 
   2  -4   2      276.07      263.29      9.66 o 
   3  -4   2      255.60      286.47     16.75 o 
   4  -4   2     1281.11     1428.23     26.10 o 
   5  -4   2     1132.17     1118.47     27.66 o 
   6  -4   2      114.23      104.97     17.06 o 
   7  -4   2      162.06      177.29     20.39 o 
  -9  -3   2      475.11      539.57     32.37 o 
  -8  -3   2     1234.07     1331.08     32.82 o 
  -7  -3   2      325.60      360.60     21.72 o 
  -6  -3   2        2.28       -4.27     15.47 o 
  -5  -3   2      617.05      545.47     16.73 o 
  -4  -3   2     2964.70     2431.24     28.85 o 
  -3  -3   2     5179.40     4645.21     52.71 o 
  -2  -3   2     3138.18     3305.48     52.81 o 
  -1  -3   2       18.66       22.45      3.62 o 
   0  -3   2        3.17        3.93      4.33 o 
   1  -3   2     2221.72     2378.59     20.39 o 
   2  -3   2     9233.31     9809.78    107.03 o 
   3  -3   2     1323.83     1385.38     39.54 o 
   4  -3   2      461.52      558.45     17.58 o 
   5  -3   2      340.20      349.26     20.10 o 
   6  -3   2      909.08      910.37     27.34 o 
   7  -3   2      753.82      765.54     30.10 o 
  -9  -2   2       46.78       65.10     20.36 o 
  -8  -2   2        4.15       49.73     15.65 o 
  -7  -2   2      717.17      801.17     25.41 o 
  -6  -2   2     1540.89     1650.60     27.29 o 
  -5  -2   2     2830.89     2878.54     41.57 o 
  -4  -2   2      721.06      726.31     19.86 o 
  -3  -2   2      193.12      195.04     12.13 o 
  -2  -2   2      840.32      721.63      7.91 o 
  -1  -2   2    10748.83    10802.09    105.29 o 
   0  -2   2     4040.48     3229.89    635.43 o 
   1  -2   2     3146.10     3606.53     29.54 o 
   2  -2   2      153.06      159.59     13.41 o 
   3  -2   2      122.45      137.43      7.61 o 
   4  -2   2     2661.52     2922.78     29.85 o 
   5  -2   2     3373.58     3488.89     48.93 o 
   6  -2   2      394.49      424.63     21.80 o 
   7  -2   2       15.67       -7.19     21.94 o 
   8  -2   2       37.87       22.07     28.00 o 
  -8  -1   2      298.96      314.98     26.59 o 
  -7  -1   2      157.13      190.48     14.93 o 
  -6  -1   2      118.06      127.71     12.53 o 
  -5  -1   2       19.56       16.27     12.90 o 
  -4  -1   2     3534.59     3770.70     28.66 o 
  -3  -1   2     4899.54     4938.11     61.46 o 
  -2  -1   2      404.78      329.70     10.24 o 
  -1  -1   2     6394.97     5136.02     39.76 o 
   0  -1   2     1253.17      808.58    307.62 o 
   1  -1   2    17043.39    18623.46     60.97 o 
   2  -1   2     3866.54     4217.45     31.89 o 
   3  -1   2      421.30      383.74     16.08 o 
   4  -1   2      590.70      676.22     12.93 o 
   5  -1   2      104.89       92.26     10.13 o 
   6  -1   2      231.86      228.94     19.18 o 
   7  -1   2     2313.20     2455.87     37.19 o 
   8  -1   2      534.86      554.47     29.31 o 
  -8   0   2     1191.97     1315.85     34.40 o 
  -7   0   2      219.88      281.12     22.57 o 
  -6   0   2      386.08      463.09     21.08 o 
  -5   0   2       26.96       45.25      9.72 o 
  -4   0   2     2017.23     2101.23    119.95 o 
  -3   0   2     7900.82     9093.07     53.32 o 
  -2   0   2      587.02      755.36      7.52 o 
  -1   0   2       34.66       34.88      2.91 o 
   0   0   2     1581.88      612.58    427.34 o 
   1   0   2     2185.08     2077.39     22.69 o 
   2   0   2    64416.59    65575.34    322.37 o 
   3   0   2     1287.21     1446.53     16.33 o 
   4   0   2      242.94      293.83     16.29 o 
   5   0   2       59.27       59.06      6.57 o 
   6   0   2      282.55      349.83     18.95 o 
   7   0   2     1336.65     1381.99     29.43 o 
   8   0   2      219.86      300.17     25.58 o 
   9   0   2       31.89       58.58     20.54 o 
  -8   1   2       32.19       40.31     28.25 o 
  -7   1   2     1915.00     2075.70     35.96 o 
  -6   1   2     1978.44     2245.74     32.72 o 
  -5   1   2      976.91     1108.54     22.52 o 
  -4   1   2        4.95       -7.97      7.97 o 
  -3   1   2      152.50      184.04      7.58 o 
  -2   1   2     2848.22     3228.59     29.01 o 
  -1   1   2    19897.45    21348.91     57.64 o 
   0   1   2     2786.96     2982.17    102.20 o 
   1   1   2       16.51       23.01      2.45 o 
   2   1   2     2264.15     2369.10     21.34 o 
   3   1   2       59.35       41.38      3.88 o 
   4   1   2     6128.56     6631.48     49.61 o 
   5   1   2     5831.82     6182.66    315.03 o 
   6   1   2       83.96       87.76     11.34 o 
   7   1   2       91.62       99.66     13.74 o 
   8   1   2        4.80       18.69     22.52 o 
   9   1   2     1370.77     1466.25     39.27 o 
  -8   2   2      833.15      847.39     35.29 o 
  -7   2   2       29.41       29.80     22.98 o 
  -6   2   2       58.44       41.87     13.86 o 
  -5   2   2     1274.37     1491.28     25.92 o 
  -4   2   2     6544.23     7402.62     61.19 o 
  -3   2   2     7321.93     8663.29     58.04 o 
  -2   2   2     2408.67     2847.49     30.34 o 
  -1   2   2       18.66       14.99      8.62 o 
   0   2   2     1789.52     2063.60     18.91 o 
   1   2   2     5308.52     6276.54     43.85 o 
   2   2   2    11981.48    11932.64   1071.16 o 
   3   2   2     1338.25      981.55     12.42 o 
   4   2   2        0.73        4.25      6.39 o 
   5   2   2      217.27      261.39     35.35 o 
   6   2   2     1961.15     1875.11     27.21 o 
   7   2   2     4218.32     4380.10     43.13 o 
   8   2   2      846.42      855.97     29.49 o 
   9   2   2      223.14      175.61     21.72 o 
  -7   3   2       92.01       76.07     17.58 o 
  -6   3   2      580.63      606.82     26.20 o 
  -5   3   2       52.61       44.86     12.88 o 
  -4   3   2     1615.26     1873.63     25.60 o 
  -3   3   2     1363.16     1598.39     15.33 o 
  -2   3   2       60.50       47.14      5.48 o 
  -1   3   2     8781.49    10195.95     79.50 o 
   0   3   2      383.72      459.33      6.79 o 
   1   3   2     2614.86     3209.07     64.43 o 
   2   3   2     3179.59     3625.44     30.65 o 
   3   3   2      186.85      242.19      7.85 o 
   4   3   2     2272.56     2323.20     21.11 o 
   5   3   2     1332.63     1312.26     14.56 o 
   6   3   2       42.14       58.01     10.73 o 
   7   3   2      559.34      582.55     23.01 o 
   8   3   2      320.13      279.26     24.30 o 
   9   3   2      119.56      112.83     20.81 o 
  -7   4   2      815.12      846.90     34.55 o 
  -6   4   2     1028.83      965.93     31.47 o 
  -5   4   2      138.17      143.60     14.44 o 
  -4   4   2       13.55       16.11     15.27 o 
  -3   4   2      167.51      190.26     15.75 o 
  -2   4   2     1830.80     2160.21     23.54 o 
  -1   4   2     4889.36     5514.33     51.18 o 
   0   4   2     2124.99     2518.83     24.06 o 
   1   4   2       11.20        1.33      9.41 o 
   2   4   2      358.44      485.17     13.21 o 
   3   4   2     3289.21     4068.05     39.11 o 
   4   4   2     6361.50     6918.72     91.62 o 
   5   4   2      807.23      797.70     14.69 o 
   6   4   2      163.34      166.21     14.83 o 
   7   4   2       23.59       11.22     17.97 o 
   8   4   2      263.60      266.76     24.27 o 
   9   4   2      604.20      643.44     33.17 o 
  -6   5   2       10.36       15.55     26.54 o 
  -5   5   2     1574.80     1635.82     33.49 o 
  -4   5   2     3613.96     3845.35     56.18 o 
  -3   5   2     2640.16     2532.22     31.71 o 
  -2   5   2       43.54       40.38      9.71 o 
  -1   5   2       22.36       14.40      8.21 o 
   0   5   2      882.65      912.41     23.03 o 
   1   5   2     8569.54     9634.50     60.10 o 
   2   5   2     7983.44     9114.47    121.42 o 
   3   5   2      407.04      442.03      9.94 o 
   4   5   2       96.62      112.08     19.01 o 
   5   5   2      420.27      499.08     17.58 o 
   6   5   2     2562.29     2569.30     32.06 o 
   7   5   2     2191.96     1778.65     30.95 o 
   8   5   2      936.01      716.60     27.46 o 
   9   5   2       71.57       34.16     26.57 o 
  -6   6   2     1100.79     1188.67     37.66 o 
  -5   6   2       98.14       92.54     17.82 o 
  -4   6   2       40.79       15.97     20.96 o 
  -3   6   2      641.87      574.34     23.58 o 
  -2   6   2     7390.41     7523.95     99.46 o 
  -1   6   2     6830.04     7008.46     89.40 o 
   0   6   2      948.48      993.73     13.85 o 
   1   6   2       64.77       57.30      6.20 o 
   2   6   2       64.22       79.40      6.31 o 
   3   6   2     2163.71     2295.52     26.23 o 
   4   6   2     5813.39     6658.79     87.72 o 
   5   6   2     1648.29     1759.44     26.74 o 
   6   6   2        1.24       14.91     18.06 o 
   7   6   2       20.86       45.03     14.18 o 
   8   6   2     1556.65     1225.42     31.73 o 
   9   6   2     1311.14      900.04     34.15 o 
  -5   7   2        9.75      -27.21     27.21 o 
  -4   7   2      607.32      626.66     27.76 o 
  -3   7   2        0.56      -17.50     20.31 o 
  -2   7   2      654.92      607.78     23.88 o 
  -1   7   2     2294.25     2391.07     31.83 o 
   0   7   2      156.56      153.83      8.12 o 
   1   7   2     3050.04     3111.23     45.68 o 
   2   7   2      154.53      172.69     16.24 o 
   3   7   2        5.45       -1.56     15.20 o 
   4   7   2     1445.82     1483.44     26.64 o 
   5   7   2      124.60      124.35     12.73 o 
   6   7   2      121.73      148.84     14.38 o 
   7   7   2      106.37      133.73     16.39 o 
   8   7   2        6.49       19.42     25.60 o 
  -4   8   2     2079.14     1792.69     40.85 o 
  -3   8   2      598.92      596.93     29.46 o 
  -2   8   2       52.41       46.78     14.71 o 
  -1   8   2        3.14       -6.92     19.03 o 
   0   8   2      488.57      528.04     15.23 o 
   1   8   2     4553.31     4827.47     59.86 o 
   2   8   2     1580.52     1742.86     29.21 o 
   3   8   2      236.09      211.57     19.16 o 
   4   8   2      777.69      726.48     24.30 o 
   5   8   2      231.28      251.11     22.15 o 
   6   8   2     1232.88     1461.75     32.06 o 
   7   8   2     1339.96     1521.26     35.00 o 
   8   8   2       26.36       16.09     27.86 o 
  -3   9   2      247.62      228.45     20.78 o 
  -2   9   2     2131.59     1926.85     38.70 o 
  -1   9   2     2956.30     2826.27     41.45 o 
   0   9   2     1236.83     1222.27     21.50 o 
   1   9   2        0.79      -21.31     21.31 o 
   2   9   2      701.29      709.66     25.71 o 
   3   9   2     2136.76     1876.18     33.02 o 
   4   9   2     3974.15     4047.03     44.56 o 
   5   9   2     1806.21     1908.06     35.49 o 
   6   9   2      134.89      161.57     17.75 o 
   7   9   2      209.57      171.60     20.41 o 
  -1  10   2      103.21      106.79     18.39 o 
   0  10   2      663.23      586.01     21.03 o 
   1  10   2     1417.65     1363.26     33.54 o 
   2  10   2     1574.52     1526.55     35.61 o 
   3  10   2       28.07       44.31     16.96 o 
   4  10   2        0.34       32.31     24.27 o 
   5  10   2      230.88      276.14     27.29 o 
   6  10   2      878.46      909.65     33.64 o 
   1  11   2      519.22      499.84     31.02 o 
   2  11   2       19.12        5.16     26.54 o 
   3  11   2      166.55      210.26     19.08 o 
   4  11   2       84.18       56.10     19.68 o 
   5  11   2        2.07       -3.28     28.18 o 
  -4 -10   3        9.92       36.70     25.58 o 
  -3 -10   3       55.20       89.59     18.37 o 
  -2 -10   3        6.86       -3.96     25.13 o 
  -1 -10   3       41.24       42.61     18.78 o 
   0 -10   3     1372.30     1280.15     35.01 o 
  -6  -9   3      796.94      786.33     34.04 o 
  -5  -9   3      515.39      629.67     29.86 o 
  -4  -9   3       27.33        2.10     25.23 o 
  -3  -9   3       40.03       46.67     16.49 o 
  -2  -9   3       87.30      100.66     16.98 o 
  -1  -9   3      758.82      819.69     28.59 o 
   0  -9   3      525.15      550.98     19.53 o 
   1  -9   3      111.49       87.34     17.99 o 
   2  -9   3       12.05       16.68     26.12 o 
  -7  -8   3      376.87      391.30     30.28 o 
  -6  -8   3      130.14       99.77     18.00 o 
  -5  -8   3      356.35      398.69     25.45 o 
  -4  -8   3      921.39      983.11     28.55 o 
  -3  -8   3     2619.74     1711.60     32.30 o 
  -2  -8   3     1372.15     1387.67     29.04 o 
  -1  -8   3      108.81      134.99     14.76 o 
   0  -8   3       60.46       64.99     10.39 o 
   1  -8   3      894.06      818.94     28.18 o 
   2  -8   3     1488.01     1497.04     33.99 o 
   3  -8   3     1321.26     1172.36     35.09 o 
   4  -8   3      283.06      242.75     21.88 o 
  -7  -7   3      873.69      933.92     32.01 o 
  -6  -7   3      981.10     1115.28     31.06 o 
  -5  -7   3     2766.72     2923.35     38.66 o 
  -4  -7   3       25.17       64.34     12.85 o 
  -3  -7   3      646.81      622.83     22.59 o 
  -2  -7   3      231.41      284.13     19.42 o 
  -1  -7   3     2147.94     2285.34     31.36 o 
   0  -7   3     2675.38     2874.89     38.91 o 
   1  -7   3       28.20       -4.11     19.05 o 
   2  -7   3      152.81      151.73     14.65 o 
   3  -7   3        5.40        3.71     23.23 o 
   4  -7   3      956.42      964.18     31.34 o 
   5  -7   3     1073.13      929.62     35.52 o 
  -8  -6   3       16.94       22.81     26.00 o 
  -7  -6   3       83.08       55.90     16.14 o 
  -6  -6   3      115.92      127.73     14.95 o 
  -5  -6   3      165.31      144.43     12.90 o 
  -4  -6   3      101.11      126.45     12.73 o 
  -3  -6   3      747.23      738.42     20.68 o 
  -2  -6   3      108.61      110.62     10.68 o 
  -1  -6   3       23.87       16.54      9.46 o 
   0  -6   3        7.86       25.87      7.12 o 
   1  -6   3      244.30      209.59     17.89 o 
   2  -6   3     3224.36     3328.50     51.36 o 
   3  -6   3       20.01       19.08     19.11 o 
   4  -6   3       21.67       29.16     21.60 o 
   5  -6   3      333.94      308.40     27.16 o 
   6  -6   3       39.99       28.05     20.66 o 
  -8  -5   3      226.71      215.47     19.57 o 
  -7  -5   3       89.22       42.54     14.60 o 
  -6  -5   3       54.30       49.60     12.63 o 
  -5  -5   3      651.22      651.57     20.86 o 
  -4  -5   3     3441.25     3392.60     33.54 o 
  -3  -5   3     3504.69     3779.61     46.73 o 
  -2  -5   3      533.87      568.93     11.40 o 
  -1  -5   3      171.01      189.74      9.24 o 
   0  -5   3       52.53       62.89      6.15 o 
   1  -5   3      545.14      546.57     12.22 o 
   2  -5   3     1953.86     1929.86     26.69 o 
   3  -5   3      643.14      667.30     21.83 o 
   4  -5   3        4.31       23.63     18.76 o 
   5  -5   3      121.08      114.46     16.56 o 
   6  -5   3      423.90      372.95     29.59 o 
  -8  -4   3        3.77       24.81     24.91 o 
  -7  -4   3     3681.52     3437.26     41.40 o 
  -6  -4   3      676.89      625.95     21.78 o 
  -5  -4   3     2272.21     2107.88     28.15 o 
  -4  -4   3        8.39       39.52      9.22 o 
  -3  -4   3      636.29      694.99     12.52 o 
  -2  -4   3     4955.73     5447.46     47.28 o 
  -1  -4   3     5940.78     6361.34     40.09 o 
   0  -4   3     4366.64     3195.64   1034.75 o 
   1  -4   3     1570.69     1767.50     17.33 o 
   2  -4   3      130.00      141.16     10.61 o 
   3  -4   3     2040.13     2200.25     28.30 o 
   4  -4   3     3582.33     3653.76     51.86 o 
   5  -4   3     2276.38     2307.80     34.90 o 
   6  -4   3      473.41      495.30     26.86 o 
   7  -4   3        6.74      -28.38     28.38 o 
  -8  -3   3      226.82      291.77     25.18 o 
  -7  -3   3      154.91      171.00     14.56 o 
  -6  -3   3       21.84       11.67     16.51 o 
  -5  -3   3      688.32      644.73     18.61 o 
  -4  -3   3     2834.14     2458.13     25.59 o 
  -3  -3   3     4388.63     4062.90     29.02 o 
  -2  -3   3     1451.49     1599.55     14.53 o 
  -1  -3   3     1249.32     1440.43     13.77 o 
   0  -3   3     2879.38     2280.38    689.70 o 
   1  -3   3     3904.74     4228.26     44.16 o 
   2  -3   3     4517.86     4925.71     78.59 o 
   3  -3   3     2251.02     2491.40     21.60 o 
   4  -3   3      137.94      167.13     14.91 o 
   5  -3   3        7.84       27.06     12.01 o 
   6  -3   3      925.48      937.68     28.25 o 
   7  -3   3     1133.70     1073.44     32.75 o 
  -8  -2   3       22.70       14.16     16.61 o 
  -7  -2   3      584.93      641.99     24.81 o 
  -6  -2   3      884.33     1002.95     24.08 o 
  -5  -2   3      164.56      139.00     10.14 o 
  -4  -2   3      362.12      320.48      9.01 o 
  -3  -2   3      493.43      414.21      8.45 o 
  -2  -2   3      979.69      860.04     14.33 o 
  -1  -2   3     2743.25     2665.54     66.80 o 
   0  -2   3     5562.48     3610.91   1425.59 o 
   1  -2   3     1426.86     1572.07     28.88 o 
   2  -2   3     2465.66     2758.49     25.43 o 
   3  -2   3      555.19      611.99     17.99 o 
   4  -2   3     2035.96     2200.79     20.88 o 
   5  -2   3      617.67      659.73     20.62 o 
   6  -2   3       60.13       53.65     13.62 o 
   7  -2   3      678.60      657.92     27.39 o 
   8  -2   3       51.89        8.67     29.04 o 
  -8  -1   3       57.15       28.13     25.33 o 
  -7  -1   3      515.35      660.42     26.12 o 
  -6  -1   3     1299.56     1411.55     26.89 o 
  -5  -1   3     1659.77     1867.97     25.76 o 
  -4  -1   3       29.38       33.26      7.77 o 
  -3  -1   3     1890.81     1992.48     16.05 o 
  -2  -1   3     3372.35     2914.36     27.96 o 
  -1  -1   3     6990.95     5447.58    189.36 o 
   0  -1   3     1061.52      748.18    209.77 o 
   1  -1   3     4713.08     5026.75     80.85 o 
   2  -1   3      331.28      370.56      6.66 o 
   3  -1   3      155.33      115.17      7.08 o 
   4  -1   3     2134.44     2229.99     27.44 o 
   5  -1   3     2577.06     2831.26     30.06 o 
   6  -1   3      148.24      152.62     13.62 o 
   7  -1   3       80.79      107.11     15.27 o 
   8  -1   3      118.70      137.34     18.00 o 
  -8   0   3      329.22      439.32     29.58 o 
  -7   0   3        0.33       25.50     14.78 o 
  -6   0   3       27.90       10.61     17.95 o 
  -5   0   3     3886.03     4484.80     52.25 o 
  -4   0   3     2527.27     2649.78    114.78 o 
  -3   0   3     5517.22     6178.58     46.24 o 
  -2   0   3       58.17       98.24      5.09 o 
  -1   0   3        8.34       12.37      5.67 o 
   0   0   3     8098.43     2916.25   2199.02 o 
   1   0   3     6259.91     5538.71     40.75 o 
   2   0   3    22501.18    22705.81     68.15 o 
   3   0   3      521.11      550.97      8.52 o 
   4   0   3     1744.82     2151.70     22.35 o 
   5   0   3      195.02      211.79     10.27 o 
   6   0   3     1233.02     1307.33     25.26 o 
   7   0   3     2518.66     2630.37     36.85 o 
   8   0   3      438.29      475.73     27.46 o 
   9   0   3       27.77       34.23     20.42 o 
  -8   1   3      567.32      642.92     31.84 o 
  -7   1   3     1039.60     1289.14     31.31 o 
  -6   1   3     1289.00     1510.59     29.90 o 
  -5   1   3      217.14      264.21     17.10 o 
  -4   1   3      211.48      274.24      9.70 o 
  -3   1   3      259.12      286.19      8.22 o 
  -2   1   3     3512.50     3942.92     38.50 o 
  -1   1   3     3494.74     3725.60     50.00 o 
   0   1   3     4623.82     4571.14    361.89 o 
   1   1   3       73.76       65.59      4.55 o 
   2   1   3    15933.92    13969.72    213.30 o 
   3   1   3      607.44      589.31      8.27 o 
   4   1   3    16636.09    18572.47    146.01 o 
   5   1   3      601.04      628.22     15.46 o 
   6   1   3      526.14      564.20     19.52 o 
   7   1   3       11.87       -0.69     18.49 o 
   8   1   3       40.25       36.55     16.73 o 
   9   1   3      871.52      969.19     36.08 o 
  -8   2   3       23.82       -3.44     29.41 o 
  -7   2   3      801.44      822.70     30.01 o 
  -6   2   3       28.83       38.04     13.74 o 
  -5   2   3      381.99      419.13     19.26 o 
  -4   2   3      580.73      647.23     17.72 o 
  -3   2   3      414.60      519.75     20.05 o 
  -2   2   3      372.10      374.09     16.22 o 
  -1   2   3     2485.07     2805.62     35.15 o 
   0   2   3        0.35       -1.99      3.65 o 
   1   2   3     2303.69     2453.46     68.03 o 
   2   2   3      621.83      576.35     19.03 o 
   3   2   3      240.42      228.45      6.12 o 
   4   2   3     1320.25     1358.59     17.20 o 
   5   2   3      405.96      516.33     11.11 o 
   6   2   3      283.47      264.28     17.48 o 
   7   2   3      291.29      315.25     21.10 o 
   8   2   3      143.67      160.41     16.38 o 
   9   2   3        5.46       -1.98     27.86 o 
  -7   3   3      197.23      290.31     27.04 o 
  -6   3   3      107.37      136.70     15.70 o 
  -5   3   3     3607.16     4071.70     58.06 o 
  -4   3   3     2458.82     2621.50     42.46 o 
  -3   3   3       29.17       16.79     13.71 o 
  -2   3   3        0.86        6.70      6.68 o 
  -1   3   3       14.15       29.05      4.21 o 
   0   3   3     5928.75     6756.01     87.46 o 
   1   3   3     7776.65     8922.43     68.44 o 
   2   3   3     3840.00     4382.03     33.53 o 
   3   3   3       39.07       45.13      4.85 o 
   4   3   3        0.56        8.86      6.73 o 
   5   3   3      722.97      841.97     12.73 o 
   6   3   3     2843.35     2591.54     30.60 o 
   7   3   3     1531.34     1522.00     29.56 o 
   8   3   3       14.36       14.75     15.23 o 
   9   3   3        8.29       39.99     27.81 o 
  -7   4   3     1574.67     1682.71     40.83 o 
  -6   4   3      698.40      771.10     29.73 o 
  -5   4   3      216.38      220.09     15.20 o 
  -4   4   3      104.70       90.58     11.86 o 
  -3   4   3      336.17      363.79     17.01 o 
  -2   4   3     7976.28     9418.93    140.51 o 
  -1   4   3     2677.11     2892.54     32.72 o 
   0   4   3     4103.52     4936.07     40.68 o 
   1   4   3      204.27      224.78      7.13 o 
   2   4   3      362.43      428.90      8.29 o 
   3   4   3     2378.77     2657.83     36.77 o 
   4   4   3     9080.84    10524.12     87.08 o 
   5   4   3     1367.96     1464.92     15.76 o 
   6   4   3      876.82      623.23     19.57 o 
   7   4   3       16.30        9.00     18.46 o 
   8   4   3      844.09      934.39     28.64 o 
   9   4   3      957.82     1016.17     35.99 o 
  -6   5   3      198.26      199.97     19.60 o 
  -5   5   3      868.19      794.48     29.07 o 
  -4   5   3     1798.36     1910.78     31.58 o 
  -3   5   3      153.65      156.18     12.51 o 
  -2   5   3      176.43      146.34     14.61 o 
  -1   5   3      184.17      198.26      9.29 o 
   0   5   3     3317.36     3874.01     41.12 o 
   1   5   3     5254.57     5802.67     99.94 o 
   2   5   3     2248.20     2663.11     24.17 o 
   3   5   3      963.36     1188.53     13.05 o 
   4   5   3      123.95      197.99     19.00 o 
   5   5   3      338.76      344.83     16.58 o 
   6   5   3     3422.78     3694.47     52.32 o 
   7   5   3     1245.17     1050.92     26.49 o 
   8   5   3      381.44      334.97     23.40 o 
   9   5   3       40.74       10.38     19.50 o 
  -6   6   3        8.07       14.01     28.85 o 
  -5   6   3      715.12      721.77     30.35 o 
  -4   6   3      314.67      318.81     23.43 o 
  -3   6   3       79.29       63.82     13.76 o 
  -2   6   3      498.03      510.13     20.10 o 
  -1   6   3       37.11       29.48     10.13 o 
   0   6   3       56.59       77.13     13.13 o 
   1   6   3     2919.12     3319.56     29.58 o 
   2   6   3      488.56      524.53     21.99 o 
   3   6   3      122.78      108.99     20.51 o 
   5   6   3      283.85      278.66     17.70 o 
   6   6   3      384.57      411.27     21.04 o 
   7   6   3      159.83      163.79     14.85 o 
   8   6   3       21.34       38.04     15.32 o 
   9   6   3      121.11       54.33     18.90 o 
  -5   7   3       15.07       16.66     27.48 o 
  -4   7   3      167.56      165.39     17.94 o 
  -3   7   3      619.23      560.27     24.94 o 
  -2   7   3     1181.97      937.11     24.91 o 
  -1   7   3      538.60      599.06     21.41 o 
   0   7   3       24.60       28.12      8.54 o 
   1   7   3      585.52      574.27     18.79 o 
   2   7   3     1215.92     1258.88     22.98 o 
   3   7   3      902.43     1058.56     22.59 o 
   4   7   3     6932.01     7587.78     98.88 o 
   5   7   3      675.04      774.49     22.57 o 
   6   7   3        8.48      -10.30     19.28 o 
   7   7   3       51.74       37.76     15.35 o 
   8   7   3      323.70      375.67     26.79 o 
   9   7   3      263.72      236.11     20.54 o 
  -4   8   3      741.83      709.51     32.62 o 
  -3   8   3      143.08      156.84     18.19 o 
  -2   8   3      189.36      192.76     16.86 o 
  -1   8   3      502.83      474.73     22.77 o 
   0   8   3     3172.62     3254.88     30.42 o 
   1   8   3     1502.71     1552.65     27.86 o 
   2   8   3     2821.41     2994.82     35.25 o 
   3   8   3      164.40      192.29     13.52 o 
   4   8   3     2301.41     2475.23     33.98 o 
   5   8   3      161.56      191.15     14.31 o 
   6   8   3     1839.37     1885.19     34.30 o 
   7   8   3     1252.65     1201.61     33.41 o 
   8   8   3      166.92      118.71     20.26 o 
  -3   9   3      608.67      519.87     32.15 o 
  -2   9   3     1517.76     1375.42     34.77 o 
  -1   9   3      160.66      204.55     17.53 o 
   0   9   3      111.45      108.85     19.43 o 
   1   9   3       35.96       14.61     20.94 o 
   2   9   3      168.48      141.94     14.58 o 
   3   9   3      950.00      945.74     27.38 o 
   4   9   3      776.88      899.00     27.41 o 
   5   9   3       14.60       24.79     21.50 o 
   6   9   3       33.00        0.52     24.00 o 
   7   9   3        2.13       -4.10     27.09 o 
  -1  10   3       64.47       77.24     18.06 o 
   0  10   3       17.21       38.45     14.38 o 
   1  10   3      369.95      371.75     26.81 o 
   2  10   3      461.62      498.01     27.07 o 
   3  10   3      997.70     1003.75     31.41 o 
   4  10   3      360.69      378.62     28.37 o 
   5  10   3        7.16       14.41     23.65 o 
   6  10   3       55.31       30.16     27.51 o 
   7  10   3        3.62        2.79     28.57 o 
   1  11   3      394.43      365.93     30.42 o 
   2  11   3      921.74      884.71     32.95 o 
   3  11   3       43.63       37.59     18.54 o 
   4  11   3      415.87      423.23     29.31 o 
   5  11   3      334.30      307.46     30.40 o 
  -4 -10   4      561.71      605.01     31.89 o 
  -3 -10   4     1035.69     1081.69     35.86 o 
  -2 -10   4       48.80       79.33     18.06 o 
  -1 -10   4       62.04       60.70     19.43 o 
   0 -10   4        1.87      -11.28     20.16 o 
  -5  -9   4      689.30      702.19     32.99 o 
  -4  -9   4      122.69      157.76     18.09 o 
  -3  -9   4      362.20      335.36     27.76 o 
  -2  -9   4      520.86      494.46     28.60 o 
  -1  -9   4     2614.98     2657.85     41.84 o 
   0  -9   4     1650.38     1510.64     25.42 o 
   1  -9   4      140.31      128.65     18.66 o 
   2  -9   4       14.79       27.96     26.30 o 
  -6  -8   4       12.71      -16.63     26.42 o 
  -5  -8   4      417.16      511.49     26.47 o 
  -4  -8   4     1979.85     2108.70     37.03 o 
  -3  -8   4     1990.82     1359.23     30.74 o 
  -2  -8   4      352.96      367.49     22.27 o 
  -1  -8   4        0.21       -1.23     20.84 o 
   0  -8   4      370.79      355.69     30.34 o 
   1  -8   4     1691.52     1642.10     34.72 o 
   2  -8   4     3011.39     2804.36     43.13 o 
   3  -8   4      467.92      412.20     30.13 o 
  -7  -7   4      158.56      106.89     20.07 o 
  -6  -7   4      443.32      477.99     27.44 o 
  -5  -7   4        4.58       14.26     20.34 o 
  -4  -7   4      802.04      814.90     25.36 o 
  -3  -7   4      252.33      285.47     20.31 o 
  -2  -7   4      255.87      281.83     20.47 o 
  -1  -7   4     1073.89     1044.67     25.21 o 
   0  -7   4       53.26       48.38      8.91 o 
   1  -7   4      679.12      700.24     23.98 o 
   2  -7   4     1666.78     1332.26     30.11 o 
   3  -7   4       44.79       75.18     16.51 o 
   4  -7   4      198.59      182.52     19.18 o 
  -8  -6   4        7.04       29.76     26.29 o 
  -7  -6   4      579.19      572.59     28.37 o 
  -6  -6   4      573.81      608.32     26.23 o 
  -5  -6   4      394.31      485.51     21.68 o 
  -4  -6   4      748.61      785.95     23.53 o 
  -3  -6   4      637.89      662.01     21.01 o 
  -2  -6   4      492.71      460.42     18.66 o 
  -1  -6   4     2695.21     2784.17     31.09 o 
   0  -6   4     1284.85     1278.21     71.52 o 
   1  -6   4        2.37        6.47     16.36 o 
   2  -6   4      252.39      329.03     20.29 o 
   3  -6   4      494.03      461.44     23.26 o 
   4  -6   4      978.29      982.89     29.41 o 
   5  -6   4      712.45      680.96     31.19 o 
  -8  -5   4      390.39      316.01     28.47 o 
  -7  -5   4       38.83       59.14     15.05 o 
  -6  -5   4      313.95      302.81     21.70 o 
  -5  -5   4     1640.50     1653.61     28.13 o 
  -4  -5   4     5621.60     5522.58     61.10 o 
  -3  -5   4     5138.87     5336.74     56.13 o 
  -2  -5   4      691.11      752.74     12.89 o 
  -1  -5   4       55.39      -73.32    321.86 o 
   0  -5   4     1769.90     1678.03    276.99 o 
   1  -5   4     5423.15     5616.57     80.64 o 
   2  -5   4     4559.73     4805.13     56.30 o 
   3  -5   4      753.94      760.37     23.40 o 
   4  -5   4       27.70       -6.15     19.30 o 
   5  -5   4      383.49      373.77     25.92 o 
   6  -5   4     1559.81     1487.23     38.26 o 
  -8  -4   4       25.02      -25.14     26.50 o 
  -7  -4   4      924.38      961.98     27.88 o 
  -6  -4   4     1119.55     1078.29     26.13 o 
  -5  -4   4      180.53      170.64     11.49 o 
  -4  -4   4       88.01       77.29     10.90 o 
  -3  -4   4       14.80       28.54      5.84 o 
  -2  -4   4     2282.98     2338.37     32.39 o 
  -1  -4   4     5629.31     5787.21    246.58 o 
   0  -4   4     1147.28      964.68    274.93 o 
   1  -4   4      582.60      623.75     14.77 o 
   2  -4   4      212.61      232.75     10.15 o 
   3  -4   4      376.68      363.69     18.48 o 
   4  -4   4     2193.31     2200.03     31.11 o 
   5  -4   4      794.51      811.78     26.30 o 
   6  -4   4       37.78       33.12     16.81 o 
   7  -4   4        5.34      -28.13     28.13 o 
  -8  -3   4       68.13      115.84     17.87 o 
  -7  -3   4       24.14       17.57     19.57 o 
  -6  -3   4     1457.60     1372.21     27.09 o 
  -5  -3   4      654.90      605.90     18.49 o 
  -4  -3   4     1320.23     1240.41     18.59 o 
  -3  -3   4       16.55        9.94      5.14 o 
  -2  -3   4      544.84      476.16     12.24 o 
  -1  -3   4     3072.83     3132.78     68.24 o 
   0  -3   4      117.18       96.63     41.03 o 
   1  -3   4      750.59      772.55     10.65 o 
   2  -3   4     4528.37     5003.65     46.92 o 
   3  -3   4       91.58       78.71      6.70 o 
   4  -3   4      966.24     1032.09     22.10 o 
   5  -3   4       67.54       69.57     13.03 o 
   6  -3   4      346.93      337.56     23.63 o 
   7  -3   4      468.81      458.75     27.96 o 
  -8  -2   4      120.29      139.10     19.06 o 
  -7  -2   4        9.67       29.11     20.59 o 
  -6  -2   4      187.99      187.88     18.24 o 
  -5  -2   4      702.07      686.80     19.35 o 
  -4  -2   4     2701.17     2405.41     37.26 o 
  -3  -2   4     1302.78     1124.10     20.45 o 
  -2  -2   4      504.11      542.40      8.39 o 
  -1  -2   4       78.71       90.85      5.52 o 
   0  -2   4     4240.29     1879.47   1633.76 o 
   1  -2   4     6244.85     5884.90    500.29 o 
   2  -2   4     1050.99      960.02     10.85 o 
   3  -2   4       64.68       87.39      6.06 o 
   4  -2   4        1.09        9.12      8.77 o 
   5  -2   4      210.56      232.99     17.48 o 
   6  -2   4     1266.34     1303.32     29.02 o 
   7  -2   4     1293.30     1291.75     32.21 o 
   8  -2   4        6.51      -27.90     27.90 o 
  -8  -1   4      431.51      522.28     29.83 o 
  -7  -1   4     2172.15     2459.06     38.34 o 
  -6  -1   4     2683.42     2945.04     35.51 o 
  -5  -1   4       17.96       12.23     14.18 o 
  -4  -1   4        1.44        0.57      8.10 o 
  -3  -1   4     1013.25      889.88     10.86 o 
  -2  -1   4    15471.57    12931.17     60.62 o 
  -1  -1   4    13268.48    10085.01    773.99 o 
   0  -1   4     7641.65     4353.04   1631.49 o 
   1  -1   4     3883.51     3153.36    549.53 o 
   2  -1   4      485.26      504.16      8.65 o 
   3  -1   4     4608.62     5105.97     48.15 o 
   4  -1   4     9062.43     9451.37     65.31 o 
   5  -1   4      564.44      568.41     18.81 o 
   6  -1   4      286.18      293.27     20.07 o 
   7  -1   4       15.12       11.59     21.26 o 
   8  -1   4      812.78      815.74     32.75 o 
  -8   0   4      291.14      306.28     29.91 o 
  -7   0   4      285.81      300.39     23.93 o 
  -6   0   4       42.82       50.94     13.10 o 
  -5   0   4      855.27     1005.35     22.22 o 
  -4   0   4     1804.59     2007.26     23.16 o 
  -3   0   4     1670.78     1860.27     16.57 o 
  -2   0   4     1116.82     1129.38     11.69 o 
  -1   0   4      265.29      285.07      6.35 o 
   0   0   4     3211.86     1267.35    850.02 o 
   1   0   4     4949.66     3136.34    728.23 o 
   2   0   4      227.31      186.78      6.18 o 
   3   0   4      660.82      744.19     12.97 o 
   4   0   4     4321.27     4742.44     49.98 o 
   5   0   4      265.11      309.84     15.33 o 
   6   0   4     1852.17     1965.87     29.31 o 
   7   0   4      573.41      548.78     24.77 o 
   8   0   4      238.64      215.67     18.26 o 
   9   0   4      154.28      155.36     20.86 o 
  -8   1   4       14.80      -28.45     28.45 o 
  -7   1   4      729.08      901.99     29.95 o 
  -6   1   4      246.87      312.11     21.92 o 
  -5   1   4     1282.88     1402.36     25.39 o 
  -4   1   4     2202.47     2444.24     35.29 o 
  -3   1   4       13.60       38.95      6.53 o 
  -2   1   4      179.86      194.40      8.78 o 
  -1   1   4     4851.55     5171.39     67.02 o 
   0   1   4      819.56      718.16    100.53 o 
   1   1   4     4727.08     2137.71   1239.15 o 
   2   1   4       17.00       14.47      4.62 o 
   3   1   4     1859.95     1840.87     49.22 o 
   4   1   4     4957.70     5474.75     81.52 o 
   5   1   4      269.55      325.26     10.52 o 
   6   1   4      767.15      792.11     21.70 o 
   7   1   4      256.64      240.55     20.91 o 
   8   1   4       55.02       29.86     23.48 o 
   9   1   4        6.75        9.36     28.30 o 
  -7   2   4      712.83      920.30     31.12 o 
  -6   2   4     1092.57     1269.36     29.88 o 
  -5   2   4        6.11        8.68     11.82 o 
  -4   2   4       85.13      103.23      9.89 o 
  -3   2   4     3580.71     4228.93     36.03 o 
  -2   2   4    16402.46    19253.37     79.16 o 
  -1   2   4    11118.77    13040.55     58.08 o 
   0   2   4     1210.32     1270.25     52.40 o 
   1   2   4      708.63      748.46     85.18 o 
   2   2   4     2084.83     1791.97    212.79 o 
   3   2   4     6037.20     4223.30    157.06 o 
   4   2   4     8296.75     7652.80     61.01 o 
   5   2   4      334.58      343.98     10.27 o 
   6   2   4        1.58        0.97     15.02 o 
   7   2   4       19.11       23.30     18.34 o 
   8   2   4     1902.64     2053.04     36.77 o 
   9   2   4     1606.74     1586.96     40.06 o 
  -7   3   4       38.51       23.13     28.12 o 
  -6   3   4       66.72       76.22     16.26 o 
  -5   3   4     1417.63     1540.09     29.17 o 
  -4   3   4     2735.45     3148.11     46.62 o 
  -3   3   4      880.49     1025.54     13.98 o 
  -2   3   4      123.47      179.97     13.02 o 
  -1   3   4      150.38      243.33     13.13 o 
   0   3   4     1852.21     2050.14     17.69 o 
   1   3   4     8479.86     9363.24    392.97 o 
   2   3   4     2922.99     3264.56     30.29 o 
   3   3   4       18.42       14.52      9.08 o 
   4   3   4      113.69      109.83      7.24 o 
   5   3   4      673.22      611.95     11.41 o 
   6   3   4     3133.46     3275.74     33.44 o 
   7   3   4     1147.09     1234.27     27.48 o 
   8   3   4      202.99      249.68     23.38 o 
   9   3   4        8.07        8.06     28.43 o 
  -7   4   4      778.85      873.94     35.34 o 
  -6   4   4      250.51      260.68     25.56 o 
  -5   4   4       93.71       79.53     14.65 o 
  -4   4   4      369.76      382.18     19.65 o 
  -3   4   4      650.81      627.25     19.85 o 
  -2   4   4     4160.34     4499.49     77.70 o 
  -1   4   4      501.42      501.64      9.73 o 
   0   4   4       59.76       72.45      4.89 o 
   1   4   4     3473.04     4312.74    132.33 o 
   2   4   4      724.38      888.68     10.54 o 
   3   4   4     4882.28     5597.81     45.67 o 
   4   4   4     1371.26     1402.22     14.14 o 
   5   4   4        6.93       14.67      8.64 o 
   6   4   4      533.48      396.85     17.48 o 
   7   4   4       46.31       93.47     13.10 o 
   8   4   4      217.08      242.04     22.79 o 
   9   4   4      868.30      878.46     35.00 o 
  -6   5   4       76.70       41.75     27.90 o 
  -5   5   4      402.12      453.14     25.85 o 
  -4   5   4       24.48       19.47     19.72 o 
  -3   5   4      969.99      950.86     23.98 o 
  -2   5   4     3090.06     3382.54     45.87 o 
  -1   5   4      737.33      804.78     12.39 o 
   0   5   4       75.92       84.83     11.01 o 
   1   5   4      292.85      269.97      8.64 o 
   2   5   4      162.86      152.18      8.54 o 
   3   5   4     2909.13     3420.13     39.81 o 
   4   5   4     1725.21     1910.33     46.49 o 
   5   5   4      433.69      564.13     18.19 o 
   6   5   4      651.57      704.34     21.53 o 
   7   5   4      160.95      159.93     14.61 o 
   8   5   4      529.41      517.25     26.08 o 
   9   5   4      226.65      190.36     21.43 o 
  -5   6   4     1495.85     1533.92     36.23 o 
  -4   6   4     2403.49     2386.52     37.64 o 
  -3   6   4      199.59      184.11     13.81 o 
  -2   6   4      107.46      107.93     12.34 o 
  -1   6   4      813.92      837.12     20.47 o 
   0   6   4    12538.80    13793.67     83.00 o 
   1   6   4     6998.06     7046.19    311.42 o 
   2   6   4     2052.51     2167.04     24.98 o 
   3   6   4        3.32        7.41      8.68 o 
   4   6   4      134.10      434.03     17.99 o 
   5   6   4      892.24      940.42     22.62 o 
   6   6   4     4525.34     4935.03     61.66 o 
   7   6   4     1361.08     1442.45     30.62 o 
   8   6   4       59.62       28.03     16.11 o 
   9   6   4       77.03       53.88     18.32 o 
  -5   7   4       14.87       39.00     27.44 o 
  -4   7   4        7.03        2.64     23.78 o 
  -3   7   4     2218.99     1834.28     34.36 o 
  -2   7   4     1678.97     1093.32     26.69 o 
  -1   7   4      267.78      301.04     19.72 o 
   0   7   4      324.73      335.73     12.46 o 
   1   7   4      200.77      208.87     16.07 o 
   2   7   4     1545.83     1648.57     25.33 o 
   3   7   4     6465.78     7239.97     92.63 o 
   4   7   4      755.27      823.55     22.44 o 
   5   7   4       49.33       38.78     12.19 o 
   6   7   4       49.06       53.36     13.74 o 
   7   7   4      467.94      539.91     26.00 o 
   8   7   4     1427.92     1498.47     35.61 o 
   9   7   4      304.58      152.69     21.04 o 
  -4   8   4      317.26      265.87     21.16 o 
  -3   8   4        7.98       25.58     24.44 o 
  -2   8   4     2306.43     2159.59     36.41 o 
  -1   8   4       18.09       15.84     18.58 o 
   0   8   4     1113.98     1120.08     33.82 o 
   1   8   4     1457.23     1483.00     27.54 o 
   2   8   4       32.94       55.88     12.65 o 
   3   8   4      921.06      962.89     24.69 o 
   4   8   4        1.25       -0.57     18.29 o 
   5   8   4     1174.20     1172.72     28.15 o 
   6   8   4     2083.88     2122.89     35.14 o 
   7   8   4      249.81      250.37     18.44 o 
   8   8   4       28.59      -13.30     29.07 o 
  -3   9   4        2.58      -28.54     28.54 o 
  -2   9   4        1.57       -1.93     25.23 o 
  -1   9   4      212.07      195.53     17.62 o 
   0   9   4     2159.33     2114.90     25.39 o 
   1   9   4     1659.97     1686.44     33.15 o 
   2   9   4      382.45      423.94     22.52 o 
   3   9   4      393.74      410.35     22.72 o 
   4   9   4      459.78      443.35     23.78 o 
   5   9   4     1388.75     1489.77     32.26 o 
   6   9   4     2413.95     2416.21     40.09 o 
   7   9   4      170.09      217.23     19.23 o 
   8   9   4       41.70        7.37     28.69 o 
  -1  10   4      443.97      475.01     29.38 o 
   0  10   4        0.42      -10.37     17.25 o 
   1  10   4      541.02      487.59     28.02 o 
   2  10   4     1307.57     1296.95     33.44 o 
   3  10   4     2122.74     2087.57     37.72 o 
   4  10   4     1690.42     1713.84     36.26 o 
   5  10   4       58.25       73.01     17.20 o 
   6  10   4      170.54      130.17     20.09 o 
   7  10   4      550.86      561.17     33.96 o 
   1  11   4      810.31      695.59     33.22 o 
   2  11   4        7.27      -11.50     26.34 o 
   3  11   4        0.04      -25.76     25.76 o 
   4  11   4      208.30      186.67     20.04 o 
   5  11   4     1859.01     1795.01     41.25 o 
  -2 -10   5       81.73       45.10     19.85 o 
  -5  -9   5       69.22       44.19     19.73 o 
  -4  -9   5       31.48       50.05     18.04 o 
  -3  -9   5        4.17        3.21     23.88 o 
  -2  -9   5      643.61      670.53     29.59 o 
  -1  -9   5     1236.97     1052.51     33.68 o 
   0  -9   5      376.85      374.19     20.16 o 
   1  -9   5        5.90       21.03     25.29 o 
  -6  -8   5      170.50      221.28     19.90 o 
  -5  -8   5        6.46       -9.76     23.85 o 
  -4  -8   5      188.82      197.77     17.85 o 
  -3  -8   5        0.76       13.44     21.70 o 
  -2  -8   5      197.04      193.28     16.66 o 
  -1  -8   5      694.57      806.91     27.28 o 
   0  -8   5       14.56        4.70     15.43 o 
   1  -8   5      192.17      189.99     17.75 o 
   2  -8   5      226.89      231.07     18.69 o 
   3  -8   5        6.02      -27.18     27.18 o 
  -7  -7   5       19.17        5.96     27.46 o 
  -6  -7   5      188.12      161.29     17.92 o 
  -5  -7   5      620.57      662.94     27.06 o 
  -4  -7   5      837.84      981.43     28.00 o 
  -3  -7   5     1805.69      964.22     26.69 o 
  -2  -7   5       16.81       25.34     17.52 o 
  -1  -7   5      377.58      344.48     21.30 o 
   0  -7   5      105.76      103.80      9.89 o 
   1  -7   5     1246.59     1302.66     29.01 o 
   2  -7   5     1126.48      982.98     28.54 o 
   3  -7   5       16.62       11.57     16.93 o 
   4  -7   5      154.23      142.39     19.53 o 
  -7  -6   5     1248.55     1308.32     35.79 o 
  -6  -6   5      798.00      763.51     28.49 o 
  -5  -6   5        5.12       17.87     18.32 o 
  -4  -6   5       39.97       45.70     13.02 o 
  -3  -6   5      404.38      369.65     20.64 o 
  -2  -6   5     2407.67     2477.63     31.96 o 
  -1  -6   5     2351.36     2195.75     29.86 o 
   0  -6   5      515.45      528.78     55.59 o 
   1  -6   5       49.51       36.78     12.51 o 
   2  -6   5      727.65      680.27     23.98 o 
   3  -6   5      934.15      877.85     26.96 o 
   4  -6   5     4948.38     4814.74     50.86 o 
   5  -6   5      122.63      101.53     19.53 o 
  -8  -5   5       59.10       31.44     27.09 o 
  -7  -5   5        1.32        6.84     20.76 o 
  -6  -5   5        4.40      -13.39     19.15 o 
  -5  -5   5      522.76      547.01     22.04 o 
  -4  -5   5      450.77      474.86     20.05 o 
  -3  -5   5       11.67       20.22     15.03 o 
  -2  -5   5      111.54       94.26     10.30 o 
  -1  -5   5      151.39      176.79     14.14 o 
   0  -5   5      557.44      500.41     38.00 o 
   1  -5   5     1222.62     1249.59     23.46 o 
   2  -5   5     1562.09     1562.14     26.76 o 
   3  -5   5        0.02      -17.95     17.95 o 
   4  -5   5        6.07       39.20     13.76 o 
   5  -5   5       35.98       54.38     16.24 o 
   6  -5   5      500.11      422.46     31.88 o 
  -8  -4   5        4.04       18.96     24.91 o 
  -7  -4   5        2.74       22.20     20.62 o 
  -6  -4   5       11.53       17.37     17.64 o 
  -5  -4   5     1642.15     1545.97     27.28 o 
  -4  -4   5     1015.80      964.40     22.24 o 
  -3  -4   5       65.92       78.37      9.67 o 
  -2  -4   5     1025.30     1047.51     13.41 o 
  -1  -4   5      527.01      530.51     28.42 o 
   0  -4   5     1897.10     1303.62    666.79 o 
   1  -4   5      861.92      893.87     15.09 o 
   2  -4   5     1052.02     1138.66     21.48 o 
   3  -4   5       65.20       66.59     11.81 o 
   4  -4   5      200.34      233.74     18.83 o 
   5  -4   5      119.31      125.06     14.83 o 
   6  -4   5      574.09      553.03     27.88 o 
   7  -4   5      232.55      231.58     21.03 o 
  -8  -3   5      912.45      985.38     34.48 o 
  -7  -3   5     1503.08     1585.47     33.29 o 
  -6  -3   5      487.48      508.72     22.41 o 
  -5  -3   5       10.53        1.97     14.54 o 
  -4  -3   5      170.33      141.27     13.86 o 
  -3  -3   5     1140.82     1023.68     20.60 o 
  -2  -3   5     4989.75     5052.18     39.46 o 
  -1  -3   5     2236.77     2180.55     35.02 o 
   0  -3   5     1347.01     1045.57    439.59 o 
   1  -3   5     2207.50     2354.59    134.98 o 
   2  -3   5     4658.23     5259.90     40.38 o 
   3  -3   5     2765.58     2986.77     42.32 o 
   4  -3   5     3925.59     4026.10     52.08 o 
   5  -3   5      269.45      307.43     20.44 o 
   6  -3   5      192.91      167.02     16.24 o 
   7  -3   5       45.95       76.32     18.34 o 
  -8  -2   5       37.02       10.03     26.79 o 
  -7  -2   5       31.54       31.47     14.85 o 
  -6  -2   5       83.63       90.29     13.12 o 
  -5  -2   5     2759.39     2748.86     32.03 o 
  -4  -2   5     3919.05     3596.33     44.93 o 
  -3  -2   5     1070.44      985.38     38.50 o 
  -2  -2   5       11.81       -3.36     12.47 o 
  -1  -2   5      281.45      265.31     32.96 o 
   0  -2   5     2072.56     1207.17    707.63 o 
   1  -2   5     6389.86     5821.42    505.88 o 
   2  -2   5     8122.57     8794.80     57.21 o 
   3  -2   5      114.96       98.95      6.29 o 
   4  -2   5        0.85        0.76     13.15 o 
   5  -2   5      716.51      665.27     21.62 o 
   6  -2   5     2866.28     2860.77     37.45 o 
   7  -2   5      576.54      618.90     27.23 o 
   8  -2   5      687.91      574.51     33.59 o 
  -8  -1   5      423.20      540.10     30.65 o 
  -7  -1   5      634.44      732.29     27.46 o 
  -6  -1   5       33.15       59.76     12.90 o 
  -5  -1   5      132.52      148.59     11.40 o 
  -4  -1   5      151.00      174.13      9.36 o 
  -3  -1   5      386.31      297.20      8.70 o 
  -2  -1   5      491.73      404.79      7.90 o 
  -1  -1   5      268.50      156.08     11.74 o 
   0  -1   5     2141.65     1253.43    559.17 o 
   1  -1   5      385.96      317.93     40.10 o 
   2  -1   5      115.37      118.36      6.50 o 
   3  -1   5     1362.92     1398.83     27.94 o 
   4  -1   5     1281.13     1307.38     18.64 o 
   5  -1   5      229.31      300.36     16.53 o 
   6  -1   5      339.45      335.64     20.71 o 
   7  -1   5       20.62       22.41     20.81 o 
   8  -1   5      166.84      208.16     19.92 o 
  -8   0   5      247.74      302.62     21.21 o 
  -7   0   5      804.42     1035.08     30.20 o 
  -6   0   5      498.51      603.33     22.84 o 
  -5   0   5      113.15      144.83     11.59 o 
  -4   0   5      297.53      352.16     10.58 o 
  -3   0   5     1921.77     2210.41     19.03 o 
  -2   0   5      532.72      465.42      8.22 o 
  -1   0   5     1355.92     1259.50     51.92 o 
   0   0   5      718.91      483.20    210.15 o 
   1   0   5      450.53      323.26     85.84 o 
   2   0   5     1193.42     1246.05     19.43 o 
   3   0   5      382.22      318.43     25.01 o 
   4   0   5     7267.97     7850.70     78.22 o 
   5   0   5       29.81       20.93     13.97 o 
   6   0   5      380.30      426.14     20.27 o 
   7   0   5       94.72       86.97     14.88 o 
   8   0   5      394.43      402.94     27.18 o 
   9   0   5      155.44      130.80     21.55 o 
  -8   1   5       64.46       52.10     20.15 o 
  -7   1   5      524.98      549.67     27.83 o 
  -6   1   5     2067.50     2385.46     35.47 o 
  -5   1   5     3101.48     3647.44     52.52 o 
  -4   1   5     2743.65     3258.73     43.87 o 
  -3   1   5      641.50      735.39     11.44 o 
  -2   1   5      146.47      226.20     18.58 o 
  -1   1   5     1313.22     1314.45     24.20 o 
   0   1   5     7573.67     5737.57   1098.15 o 
   1   1   5    11173.18     4804.33   2698.87 o 
   2   1   5     4131.20     2790.99    453.64 o 
   3   1   5       29.64      195.11    104.62 o 
   4   1   5     5316.39     6006.44     55.88 o 
   5   1   5      785.15      775.53     30.35 o 
   6   1   5     8783.03     8983.58    107.56 o 
   7   1   5      785.54      867.34     25.43 o 
   8   1   5      592.06      611.88     27.43 o 
   9   1   5       16.10      -28.72     28.72 o 
  -7   2   5      538.31      653.53     30.77 o 
  -6   2   5       10.44        5.09     21.20 o 
  -5   2   5       19.56       21.03     12.34 o 
  -4   2   5      497.88      589.76     18.73 o 
  -3   2   5     3756.28     4279.62     37.41 o 
  -2   2   5     2789.36     3126.92     29.06 o 
  -1   2   5     2568.08     3083.38     25.63 o 
   0   2   5     1041.02     1142.94     63.30 o 
   1   2   5      896.60      783.52    167.15 o 
   2   2   5     3316.32     2669.52    245.41 o 
   3   2   5     4338.54     3156.05    169.48 o 
   4   2   5      766.99      567.35      9.66 o 
   5   2   5       91.80       89.49     13.84 o 
   6   2   5        0.39        0.49     15.40 o 
   7   2   5      505.97      555.65     22.62 o 
   8   2   5      849.48      922.88     28.96 o 
   9   2   5      732.65      694.55     33.69 o 
  -7   3   5      289.51      359.69     30.06 o 
  -6   3   5      476.75      511.01     27.56 o 
  -5   3   5      603.45      689.44     24.29 o 
  -4   3   5      703.69      814.42     21.50 o 
  -3   3   5     1225.37     1373.76     34.74 o 
  -2   3   5     1083.32     1198.57     13.13 o 
  -1   3   5     1214.40     1596.16     48.61 o 
   0   3   5     2513.24     2886.86     33.52 o 
   1   3   5     6501.96     6870.33    369.58 o 
   2   3   5       67.31       43.28      4.08 o 
   3   3   5     2135.98     2084.52     30.81 o 
   4   3   5      223.19      152.60     14.84 o 
   5   3   5      698.01      598.68     11.46 o 
   6   3   5     1217.07     1152.50     23.36 o 
   7   3   5      172.52      197.35     14.07 o 
   8   3   5      152.46      144.79     16.38 o 
   9   3   5       20.43        4.33     28.38 o 
  -6   4   5      563.56      579.82     29.61 o 
  -5   4   5     1213.17     1404.71     31.36 o 
  -4   4   5      683.73      781.41     22.98 o 
  -3   4   5       39.24       17.20     15.89 o 
  -2   4   5       62.67       64.83     14.93 o 
  -1   4   5      592.49      652.30     14.91 o 
   0   4   5     7893.33     9690.76     64.75 o 
   1   4   5       89.79       83.32     22.53 o 
   2   4   5     1527.52     1910.07     19.77 o 
   3   4   5      372.60      394.47     21.88 o 
   4   4   5      211.65      226.87     12.23 o 
   5   4   5     1329.95     1324.45     21.70 o 
   6   4   5     3550.16     2562.35     30.30 o 
   7   4   5       80.86      107.69     13.39 o 
   8   4   5       26.04       15.97     21.40 o 
   9   4   5       20.89       78.99     19.47 o 
  -6   5   5       77.03       25.04     27.78 o 
  -5   5   5      127.10      125.13     17.13 o 
  -4   5   5      665.58      617.27     24.12 o 
  -3   5   5     3577.48     3169.59     36.08 o 
  -2   5   5     4282.17     4706.99     53.90 o 
  -1   5   5     2296.10     2527.22     75.61 o 
   0   5   5        3.23       -2.82      7.77 o 
   1   5   5      128.08      132.72      6.68 o 
   2   5   5     5922.92     6757.65     67.96 o 
   3   5   5     7143.84     8155.03     62.42 o 
   4   5   5     3396.89     3853.95     31.80 o 
   5   5   5     1584.92     1876.15     25.85 o 
   6   5   5      767.07      836.49     22.76 o 
   7   5   5      327.24      286.90     21.72 o 
   8   5   5     2313.17     2349.68     38.21 o 
   9   5   5      937.61      983.33     36.23 o 
  -5   6   5     1340.27     1346.01     36.28 o 
  -4   6   5       69.27       71.90     15.22 o 
  -3   6   5       21.89       15.70     18.48 o 
  -2   6   5        4.89       -1.21     16.66 o 
  -1   6   5     2313.96     2461.83     29.80 o 
   0   6   5     4230.13     4631.98     46.14 o 
   1   6   5     2638.05     2464.66    550.60 o 
   2   6   5      225.52      250.95     10.13 o 
   3   6   5      140.89      151.41      9.68 o 
   5   6   5     3097.59     3310.42     48.47 o 
   6   6   5     1116.93     1247.73     26.70 o 
   7   6   5       59.51       80.43     14.68 o 
   8   6   5        1.23       14.91     22.83 o 
   9   6   5       74.08       70.07     18.29 o 
  -5   7   5      347.01      300.14     21.72 o 
  -4   7   5       11.31       17.13     23.98 o 
  -3   7   5      184.27      203.55     16.91 o 
  -2   7   5     1238.13      727.15     23.98 o 
  -1   7   5       92.48      158.20     12.97 o 
   0   7   5       19.71       20.54      8.73 o 
   1   7   5       49.71       58.50     10.38 o 
   2   7   5      366.74      387.79     18.22 o 
   3   7   5     2776.29     2983.11     45.21 o 
   4   7   5       67.55       82.11     11.89 o 
   5   7   5      380.91      386.31     20.04 o 
   6   7   5     1259.00     1342.05     29.26 o 
   7   7   5       72.25       55.31     15.40 o 
   8   7   5      193.84      165.35     18.09 o 
   9   7   5      155.97       53.81     20.34 o 
  -4   8   5      276.40      241.89     21.28 o 
  -3   8   5     2278.53     2323.20     41.28 o 
  -2   8   5      645.10      665.41     27.53 o 
  -1   8   5       73.63       75.78     13.97 o 
   0   8   5       42.78       24.22     13.65 o 
   1   8   5     1345.53     1421.69     26.84 o 
   2   8   5     2707.10     2905.23     34.72 o 
   3   8   5     1935.96     2057.98     31.36 o 
   4   8   5     1622.41     1746.24     30.38 o 
   5   8   5      520.89      558.77     23.85 o 
   6   8   5      725.45      754.68     26.44 o 
   7   8   5       51.68       45.21     17.47 o 
   8   8   5     1007.47     1005.13     35.49 o 
  -3   9   5       15.45       17.35     27.02 o 
  -2   9   5        2.43        4.59     24.72 o 
  -1   9   5     2104.82     1983.69     37.62 o 
   0   9   5     3159.21     2947.11     28.85 o 
   1   9   5     1157.57     1185.30     29.26 o 
   2   9   5        3.44       35.86     13.25 o 
   3   9   5      665.85      719.09     24.92 o 
   4   9   5      749.46      758.49     26.57 o 
   5   9   5     1974.68     2134.01     35.99 o 
   6   9   5      730.74      847.37     30.72 o 
   7   9   5      212.14      253.80     20.21 o 
   8   9   5       20.73       40.53     28.89 o 
  -1  10   5       73.75       57.79     18.69 o 
   0  10   5      125.40      117.33     12.91 o 
   1  10   5      288.71      331.26     25.98 o 
   2  10   5     1528.99     1543.09     34.20 o 
   3  10   5     1834.84     1925.18     36.04 o 
   4  10   5      307.47      278.17     26.62 o 
   5  10   5        6.56       21.57     24.03 o 
   6  10   5      143.21      126.34     19.31 o 
   7  10   5      626.11      598.53     33.54 o 
   1  11   5       38.58       48.42     19.77 o 
   2  11   5      274.59      287.05     28.64 o 
   3  11   5       21.35       35.69     18.04 o 
   4  11   5       44.48       14.39     26.82 o 
   5  11   5      324.97      321.43     29.95 o 
  -4  -9   6      716.68      856.20     34.38 o 
  -3  -9   6      138.41      158.13     18.79 o 
  -2  -9   6       33.03       30.25     24.77 o 
  -1  -9   6       15.07      -10.51     26.00 o 
   0  -9   6      120.20      117.21     13.41 o 
   1  -9   6     1121.16     1129.33     35.82 o 
  -6  -8   6      718.30      792.28     34.25 o 
  -5  -8   6        7.45      -16.22     25.39 o 
  -4  -8   6      269.93      278.96     26.40 o 
  -3  -8   6      654.06      704.74     29.11 o 
  -2  -8   6     2384.43     2470.14     40.14 o 
  -1  -8   6     1453.07     1536.54     33.98 o 
   0  -8   6      262.19      263.39     17.72 o 
   1  -8   6        7.51        1.76     24.03 o 
   2  -8   6      374.93      313.39     28.03 o 
   3  -8   6     1345.28     1262.89     36.75 o 
  -6  -7   6        5.08       18.06     25.36 o 
  -5  -7   6     1548.95     1749.53     35.37 o 
  -4  -7   6     2075.41     2239.07     37.67 o 
  -3  -7   6      591.90      323.48     22.19 o 
  -2  -7   6       82.17       73.97     13.47 o 
  -1  -7   6       95.03      104.62     14.41 o 
   0  -7   6     1442.67     1477.10     99.62 o 
   1  -7   6     2680.38     2829.28     38.93 o 
   2  -7   6      801.58      699.84     28.32 o 
   3  -7   6       23.09       33.42     25.31 o 
   4  -7   6       48.22       35.93     27.07 o 
  -7  -6   6      305.87      393.42     28.59 o 
  -6  -6   6       64.29       72.24     16.29 o 
  -5  -6   6        1.97       16.95     19.47 o 
  -4  -6   6       66.03       81.79     13.55 o 
  -3  -6   6     1013.37     1037.43     25.98 o 
  -2  -6   6     1754.60     1766.26     29.27 o 
  -1  -6   6     2190.63     1681.40     27.63 o 
   0  -6   6      111.91       91.18     16.80 o 
   1  -6   6       31.23       19.35     18.31 o 
   2  -6   6       40.48       45.68     13.49 o 
   3  -6   6      657.20      679.28     26.08 o 
   4  -6   6     1494.19     1403.07     35.20 o 
   5  -6   6      110.43       80.57     19.68 o 
  -7  -5   6      663.37      720.11     30.74 o 
  -6  -5   6      298.91      313.22     23.98 o 
  -5  -5   6       37.38       40.11     13.10 o 
  -4  -5   6       10.12       28.32     12.01 o 
  -3  -5   6      573.64      568.85     20.46 o 
  -2  -5   6     6441.15     6876.19     65.60 o 
  -1  -5   6     2910.81     2706.32     30.52 o 
   0  -5   6      190.90      192.37     74.78 o 
   1  -5   6      478.08      503.85     19.58 o 
   2  -5   6      847.96      890.90     23.61 o 
   3  -5   6     1103.95     1082.84     26.23 o 
   4  -5   6     1088.15     1080.51     29.64 o 
   5  -5   6       50.91       33.39     24.27 o 
   6  -5   6      193.19      191.44     20.59 o 
  -8  -4   6        2.58       40.59     18.21 o 
  -7  -4   6       21.51       23.73     21.85 o 
  -6  -4   6       13.44       15.60     19.47 o 
  -5  -4   6     4048.10     4182.89     41.27 o 
  -4  -4   6      985.05      988.05     23.40 o 
  -3  -4   6      666.95      651.70     19.42 o 
  -2  -4   6       83.88       93.65      9.20 o 
  -1  -4   6      511.77      461.86    297.07 o 
   0  -4   6     3654.97     2363.15   1188.36 o 
   1  -4   6     5886.50     6262.31     81.71 o 
   2  -4   6     1378.30     1454.56     23.98 o 
   3  -4   6      360.82      370.58     19.87 o 
   4  -4   6       22.93       29.22     12.51 o 
   5  -4   6      801.88      823.77     27.53 o 
   6  -4   6     1980.46     1822.55     37.49 o 
   7  -4   6      358.50      347.25     31.34 o 
  -8  -3   6      496.53      482.74     31.04 o 
  -7  -3   6     1541.51     1773.01     35.19 o 
  -6  -3   6       63.36       75.41     13.27 o 
  -5  -3   6     1191.78     1201.08     24.77 o 
  -4  -3   6      614.66      672.61     18.41 o 
  -3  -3   6     5264.28     4354.37     35.07 o 
  -2  -3   6     2964.01     2938.79     41.38 o 
  -1  -3   6     2934.88     2899.42     33.14 o 
   0  -3   6       92.95       88.78     34.53 o 
   1  -3   6      162.12      148.22      8.89 o 
   2  -3   6     1894.38     2061.06     30.79 o 
   3  -3   6     3120.67     3234.94     46.10 o 
   4  -3   6     4053.00     4185.91     55.06 o 
   5  -3   6      859.99      912.23     25.93 o 
   6  -3   6       26.86      -20.02     22.64 o 
   7  -3   6      411.79      385.66     30.35 o 
  -8  -2   6       98.04      123.41     19.57 o 
  -7  -2   6       90.17       63.62     15.86 o 
  -6  -2   6      184.86      237.04     20.52 o 
  -5  -2   6     1957.22     2001.16     29.36 o 
  -4  -2   6      122.08      143.92      9.83 o 
  -3  -2   6      289.07      300.64      9.76 o 
  -2  -2   6     1252.03     1180.38     12.48 o 
  -1  -2   6      105.73       96.34     12.34 o 
   0  -2   6     4756.10     2287.27   1823.64 o 
   1  -2   6     2623.42     2210.57    391.55 o 
   2  -2   6      278.96      291.96     11.82 o 
   3  -2   6     1427.65     1570.77     39.07 o 
   4  -2   6        6.41       39.57     10.04 o 
   5  -2   6     1089.49     1101.77     25.04 o 
   6  -2   6      571.73      582.91     25.13 o 
   7  -2   6      155.41      174.74     17.13 o 
   8  -2   6       94.02      109.10     20.19 o 
  -8  -1   6       26.02       35.96     26.64 o 
  -7  -1   6       13.64      -22.07     22.07 o 
  -6  -1   6      307.99      334.48     21.36 o 
  -5  -1   6     1464.98     1209.75     33.74 o 
  -4  -1   6     2320.95     2300.47     27.46 o 
  -3  -1   6       29.99       18.58     15.82 o 
  -2  -1   6      264.83      235.33     14.75 o 
  -1  -1   6     2077.46     1513.82    309.15 o 
   0  -1   6     6764.75     3423.86   1829.15 o 
   1  -1   6     6313.62     4292.62   1091.89 o 
   2  -1   6      311.17      297.68     31.66 o 
   3  -1   6      451.86      473.76     10.01 o 
   4  -1   6       88.74      103.13      6.58 o 
   5  -1   6     1276.52     1358.56     24.79 o 
   6  -1   6     1987.94     2010.36     31.84 o 
   7  -1   6       21.73       18.14     15.28 o 
   8  -1   6       14.61       36.23     19.43 o 
  -8   0   6      449.34      498.93     32.50 o 
  -7   0   6      933.41     1155.74     32.13 o 
  -6   0   6      226.50      287.20     21.85 o 
  -5   0   6      174.14      147.01     12.45 o 
  -4   0   6      194.39      187.25     14.41 o 
  -3   0   6     5599.25     6017.96     92.48 o 
  -2   0   6     4800.55     4564.40     52.82 o 
  -1   0   6     6487.17     5596.20    382.98 o 
   0   0   6     1146.91      675.33    385.67 o 
   1   0   6      220.72      128.98     65.26 o 
   2   0   6     3742.82     3156.03    219.59 o 
   3   0   6     9415.25     9259.68     58.50 o 
   4   0   6     1465.10     1474.33     14.70 o 
   5   0   6        3.97       13.32     13.97 o 
   6   0   6      189.65      186.80     18.56 o 
   7   0   6      822.33      877.62     26.55 o 
   8   0   6     1129.63     1166.96     31.88 o 
  -7   1   6      138.33      172.76     18.02 o 
  -6   1   6     1035.31     1284.74     30.15 o 
  -5   1   6     4421.26     5429.32     64.34 o 
  -4   1   6     1583.73     1790.86     25.66 o 
  -3   1   6       21.32       19.97     10.30 o 
  -2   1   6      174.20      226.35      8.07 o 
  -1   1   6     6143.62     6543.44    169.03 o 
   0   1   6     3844.43     2534.32    620.30 o 
   1   1   6     7636.01     3183.17   2143.07 o 
   2   1   6       15.91       10.83     16.90 o 
   3   1   6      200.50      184.88    133.80 o 
   4   1   6     4900.06     5023.56     47.28 o 
   5   1   6     4010.42     4053.46     48.09 o 
   6   1   6     7848.14     8003.32    103.14 o 
   7   1   6      395.73      433.33     22.62 o 
   8   1   6        6.95       12.21     23.19 o 
   9   1   6      195.33      164.81     21.60 o 
  -7   2   6      315.92      365.20     30.62 o 
  -6   2   6       93.90      134.68     15.94 o 
  -5   2   6      544.05      643.14     23.03 o 
  -4   2   6      394.79      505.06     18.24 o 
  -3   2   6     1197.08     1259.44    101.50 o 
  -2   2   6     2277.33     2599.07     24.47 o 
  -1   2   6      259.97      334.79      8.01 o 
   0   2   6     8367.72     8507.15    679.51 o 
   1   2   6     3795.91     2293.75    999.09 o 
   2   2   6        7.86       -4.93     11.50 o 
   3   2   6     3143.37     2491.23    103.34 o 
   4   2   6      582.63      577.97     10.12 o 
   5   2   6     1103.11     1136.05     19.83 o 
   6   2   6      337.86      277.43     18.04 o 
   7   2   6       13.06       11.44     18.69 o 
   8   2   6      602.24      587.86     27.28 o 
   9   2   6      221.52      185.22     20.88 o 
  -7   3   6      520.02      601.68     32.87 o 
  -6   3   6      161.29      207.90     17.57 o 
  -5   3   6      230.01      222.41     20.98 o 
  -4   3   6       41.21       68.91     11.29 o 
  -3   3   6     3256.71     3363.31     32.43 o 
  -2   3   6     1732.54     1973.38     19.04 o 
  -1   3   6        2.40        0.08      6.77 o 
   0   3   6     1854.45     2231.21     41.97 o 
   1   3   6        7.98       29.67     12.60 o 
   2   3   6     3843.77     3860.49    209.85 o 
   3   3   6     3111.92     2639.50    154.02 o 
   4   3   6      330.34      259.10     28.29 o 
   5   3   6       42.95       25.66     10.30 o 
   6   3   6       10.76       -3.71     15.13 o 
   7   3   6      547.98      553.40     23.68 o 
   8   3   6     1380.35     1343.23     31.88 o 
   9   3   6      285.31      268.24     21.38 o 
  -6   4   6      353.95      390.14     29.06 o 
  -5   4   6     4364.94     5043.91     49.60 o 
  -4   4   6       51.18       62.73     12.63 o 
  -3   4   6      514.69      421.77     19.03 o 
  -2   4   6      118.46      126.25      6.97 o 
  -1   4   6     3637.18     4056.33     35.64 o 
   0   4   6     7444.29     8206.76     56.55 o 
   1   4   6     3833.69     3677.94    304.60 o 
   2   4   6      831.34      912.44     11.33 o 
   3   4   6      409.30      491.38      9.71 o 
   4   4   6     2746.76     2810.49     48.19 o 
   5   4   6     5315.04     4768.53     73.41 o 
   6   4   6     1749.17     1274.01     24.07 o 
   7   4   6      353.37      327.93     20.32 o 
   8   4   6      192.94      205.21     16.59 o 
   9   4   6      241.16      220.07     21.18 o 
  -6   5   6       28.02       26.03     27.65 o 
  -5   5   6        2.35       21.25     16.38 o 
  -4   5   6      454.67      427.95     23.61 o 
  -3   5   6     3441.88     2744.68     34.63 o 
  -2   5   6     1493.76     1731.93     26.62 o 
  -1   5   6      101.30      106.20      6.88 o 
   0   5   6      780.08      851.48     12.51 o 
   1   5   6      261.34      304.27     26.16 o 
   2   5   6     4427.12     5102.27     47.55 o 
   3   5   6     3027.37     3140.56     48.58 o 
   4   5   6      747.29      843.90     50.93 o 
   5   5   6      119.06      123.68     10.56 o 
   6   5   6        1.06       -8.50     16.29 o 
   7   5   6     1992.70     1683.37     30.72 o 
   8   5   6     2520.41     2067.80     36.35 o 
   9   5   6       76.74       24.62     28.67 o 
  -5   6   6      292.83      293.22     28.13 o 
  -4   6   6      116.75      143.20     16.17 o 
  -3   6   6     1176.20     1090.89     27.14 o 
  -2   6   6      177.34      236.87     18.91 o 
  -1   6   6       10.91        8.18     15.30 o 
   0   6   6      482.11      537.22     12.62 o 
   1   6   6      275.87      888.29    445.33 o 
   2   6   6     2816.52     3114.79     29.71 o 
   3   6   6     1333.07     1422.69     22.93 o 
   4   6   6       86.74      -29.46     29.46 o 
   5   6   6      463.67      542.50     19.20 o 
   6   6   6        1.40      -17.77     17.95 o 
   7   6   6       10.85      -20.86     20.86 o 
   8   6   6      382.65      326.04     27.07 o 
   9   6   6        4.84      -26.12     26.12 o 
  -4   7   6       23.17       40.70     17.38 o 
  -3   7   6      110.94      139.94     16.16 o 
  -2   7   6      102.75       53.51     13.79 o 
  -1   7   6     4779.50     4806.07     43.75 o 
   0   7   6     1842.25     2103.96     47.67 o 
   1   7   6      215.36      255.12     16.61 o 
   2   7   6     1718.25     1740.94     26.57 o 
   3   7   6       98.59       91.52     11.32 o 
   4   7   6      939.13     1004.91     23.82 o 
   5   7   6     4812.81     5449.96     63.91 o 
   6   7   6      942.23     1074.45     27.01 o 
   7   7   6       25.46       40.91     15.32 o 
   8   7   6        1.67       -6.53     24.20 o 
   9   7   6      250.35      284.48     21.73 o 
  -4   8   6     1393.73     1333.60     39.18 o 
  -3   8   6     2127.37     2040.73     40.29 o 
  -2   8   6     1117.29     1184.47     31.66 o 
  -1   8   6      304.28      254.92     21.50 o 
   0   8   6      443.42      414.97     15.86 o 
   1   8   6      895.46      922.11     24.08 o 
   2   8   6     4333.01     4433.02     58.47 o 
   3   8   6     2011.84     2093.35     31.47 o 
   4   8   6      730.84      705.68     24.03 o 
   5   8   6      158.79      152.42     14.29 o 
   6   8   6     1793.25     1868.20     34.38 o 
   7   8   6     1464.75     1514.78     35.59 o 
   8   8   6     2109.47     2001.31     42.41 o 
  -3   9   6      692.14      642.55     32.82 o 
  -2   9   6       19.68       15.96     25.13 o 
  -1   9   6      741.89      716.03     29.48 o 
   0   9   6     1203.78     1207.18     22.01 o 
   1   9   6       61.35       77.66     15.23 o 
   2   9   6       95.75      108.47     14.41 o 
   3   9   6      212.01      248.51     21.55 o 
   4   9   6      642.43      692.43     25.50 o 
   5   9   6      932.75     1000.33     29.16 o 
   6   9   6      505.16      573.48     27.58 o 
   7   9   6      339.30      365.91     29.02 o 
   8   9   6       28.03        9.72     28.22 o 
  -1  10   6      982.83      938.12     34.16 o 
   0  10   6      917.82      865.41     49.17 o 
   1  10   6       34.23       18.09     24.19 o 
   2  10   6      452.61      455.16     26.89 o 
   3  10   6        2.49       31.78     23.04 o 
   4  10   6      492.43      495.65     28.35 o 
   5  10   6      844.80      873.10     31.51 o 
   6  10   6       52.68       30.50     26.97 o 
   7  10   6      116.29       94.09     20.26 o 
   1  11   6      235.59      185.22     20.74 o 
   2  11   6     2853.66     2610.70     45.11 o 
   3  11   6      366.18      401.21     28.69 o 
   4  11   6      206.43      184.45     19.50 o 
   5  11   6        3.17       10.23     27.09 o 
  -3  -9   7       61.77       42.06     19.50 o 
  -2  -9   7       54.74       66.91     18.51 o 
  -1  -9   7      180.96      129.31     19.84 o 
   0  -9   7      999.54      891.49     55.95 o 
  -5  -8   7       98.54       97.40     19.70 o 
  -4  -8   7        1.25       11.57     24.17 o 
  -3  -8   7      621.27      715.98     30.27 o 
  -2  -8   7     1038.54     1157.20     32.89 o 
  -1  -8   7     1025.89     1126.83     32.33 o 
   0  -8   7       56.44       63.54     24.49 o 
   1  -8   7       24.86       14.28     24.17 o 
   2  -8   7      315.45      328.67     28.10 o 
  -6  -7   7      124.01      152.86     19.45 o 
  -5  -7   7      386.65      456.02     28.75 o 
  -4  -7   7       12.23      -18.11     23.46 o 
  -3  -7   7        6.67        4.38     22.17 o 
  -2  -7   7      128.31       96.32     15.10 o 
  -1  -7   7       12.33       14.48     20.71 o 
   0  -7   7      548.38      508.76     50.30 o 
   1  -7   7      275.31      328.67     24.27 o 
   2  -7   7       29.58       24.17     24.08 o 
   3  -7   7       38.19       36.03     25.63 o 
   4  -7   7       35.88      -18.56     28.32 o 
  -6  -6   7      436.93      570.46     29.68 o 
  -5  -6   7     1376.26     1568.86     33.54 o 
  -4  -6   7      347.00      398.58     23.08 o 
  -3  -6   7       21.10       24.71     18.07 o 
  -2  -6   7        7.65       11.39     17.33 o 
  -1  -6   7       10.32       23.68     11.98 o 
   0  -6   7      948.81      929.78    155.87 o 
   1  -6   7     1112.38     1161.78     26.77 o 
   2  -6   7      213.61      219.48     21.15 o 
   3  -6   7        2.19       15.17     22.04 o 
   4  -6   7      292.92      332.43     25.76 o 
   5  -6   7      241.01      217.82     21.08 o 
  -7  -5   7      646.95      776.61     32.43 o 
  -6  -5   7       67.22       97.97     16.53 o 
  -5  -5   7      176.89      211.10     20.94 o 
  -4  -5   7      115.60      109.56     13.05 o 
  -3  -5   7     3500.89     3930.58     39.32 o 
  -2  -5   7      827.08      864.87     24.29 o 
  -1  -5   7      277.46      301.23     17.18 o 
   0  -5   7        1.19      -43.64     48.20 o 
   1  -5   7      289.14      288.93     18.86 o 
   2  -5   7      839.62      870.28     24.08 o 
   3  -5   7     2326.41     2320.24     34.68 o 
   4  -5   7     1222.57     1222.89     31.06 o 
   5  -5   7      136.10      160.68     17.60 o 
   6  -5   7        4.77      -28.37     28.37 o 
  -7  -4   7       13.65       19.84     26.42 o 
  -6  -4   7      559.98      588.11     26.23 o 
  -5  -4   7      513.87      566.35     23.46 o 
  -4  -4   7      599.57      618.04     21.48 o 
  -3  -4   7        0.28        6.58     14.96 o 
  -2  -4   7       82.70       76.71      9.57 o 
  -1  -4   7     1625.44     1441.01     22.89 o 
   0  -4   7     4420.35     2620.45   1346.44 o 
   1  -4   7     2663.26     2781.51     43.23 o 
   2  -4   7       22.29       42.68     10.75 o 
   3  -4   7      219.72      208.53     19.53 o 
   4  -4   7      128.95      139.00     13.99 o 
   5  -4   7      515.35      540.93     25.95 o 
   6  -4   7      586.31      562.25     30.70 o 
  -7  -3   7        8.49       40.21     17.01 o 
  -6  -3   7      522.67      523.63     22.60 o 
  -5  -3   7      674.04      715.71     23.11 o 
  -4  -3   7       91.49       86.38     10.90 o 
  -3  -3   7     1453.05     1194.06     22.52 o 
  -2  -3   7      775.39      797.24     13.81 o 
  -1  -3   7      100.31       79.06      5.99 o 
   0  -3   7      783.91      636.22    257.53 o 
   1  -3   7      956.93      915.65     44.24 o 
   2  -3   7      287.65      261.81     15.02 o 
   3  -3   7     2530.32     2657.90     31.16 o 
   4  -3   7       10.38       30.52     11.71 o 
   5  -3   7      485.51      512.15     23.35 o 
   6  -3   7      375.86      383.95     25.78 o 
   7  -3   7       27.07       26.10     27.78 o 
  -7  -2   7      286.05      295.48     24.74 o 
  -6  -2   7        4.35      -13.30     19.38 o 
  -5  -2   7       59.86       62.82     11.82 o 
  -4  -2   7      633.04      617.30     19.03 o 
  -3  -2   7     1590.02     1343.13     22.39 o 
  -2  -2   7     2428.80     2306.74     37.25 o 
  -1  -2   7      475.28      480.22     32.69 o 
   0  -2   7       70.87       48.19     30.33 o 
   1  -2   7     1118.30      987.40    165.91 o 
   2  -2   7      868.48      827.78     41.80 o 
   3  -2   7     3689.27     3841.63     52.36 o 
   4  -2   7      581.82      646.95     19.57 o 
   5  -2   7       23.92       26.77     12.50 o 
   6  -2   7       74.74       80.11     14.86 o 
   7  -2   7      406.55      414.09     26.70 o 
   8  -2   7      532.39      494.16     33.57 o 
  -7  -1   7       23.82       46.86     16.43 o 
  -6  -1   7     1488.80     1708.23     32.42 o 
  -5  -1   7     3038.51     3539.15     38.31 o 
  -4  -1   7      219.86      171.08     15.15 o 
  -3  -1   7       47.51       27.46      5.99 o 
  -2  -1   7       41.06       39.30     17.47 o 
  -1  -1   7     1820.44     1226.44    285.40 o 
   0  -1   7     3343.70     1533.48    897.01 o 
   1  -1   7     2683.39     1764.40    648.36 o 
   2  -1   7       65.95       76.75      5.12 o 
   3  -1   7       25.38       25.62     17.03 o 
   4  -1   7      653.23      629.92     18.07 o 
   5  -1   7     2057.42     2126.64     29.49 o 
   6  -1   7     2058.27     2051.98     32.99 o 
   7  -1   7      365.02      431.39     24.84 o 
   8  -1   7        0.67      -19.58     27.70 o 
  -7   0   7       49.66      106.77     18.32 o 
  -6   0   7       40.10       46.89     14.68 o 
  -5   0   7        8.28        3.38     17.30 o 
  -4   0   7      126.63      150.34     10.85 o 
  -3   0   7     2432.10     2605.05    119.92 o 
  -2   0   7     2630.79     2597.54     64.96 o 
  -1   0   7       31.36       28.81     15.67 o 
   0   0   7      366.30      302.53    138.91 o 
   1   0   7     1034.87      678.45    271.64 o 
   2   0   7     6807.58     5447.25    567.35 o 
   3   0   7     2583.15     2403.79     23.67 o 
   4   0   7      342.69      328.60     11.93 o 
   5   0   7        5.90        3.61     14.56 o 
   6   0   7      205.99      254.81     18.53 o 
   7   0   7      399.31      417.32     24.25 o 
   8   0   7      532.26      556.64     29.06 o 
  -7   1   7       92.43      126.59     19.67 o 
  -6   1   7       12.46      -14.73     21.83 o 
  -5   1   7       63.24       75.21     13.10 o 
  -4   1   7      681.98      797.32     20.86 o 
  -3   1   7     1404.38     1388.36    116.81 o 
  -2   1   7     1378.83     1598.80     29.53 o 
  -1   1   7        3.25      -12.09     15.12 o 
   0   1   7      262.24      209.61     38.06 o 
   1   1   7       51.07       53.16      4.08 o 
   2   1   7     1074.47      767.21    132.01 o 
   3   1   7     1566.00     1367.39     21.79 o 
   4   1   7      292.40      316.98      9.46 o 
   5   1   7       63.47       39.99      9.86 o 
   6   1   7      167.72      192.33     18.29 o 
   7   1   7        9.08       23.38     19.80 o 
   8   1   7      760.06      694.18     29.17 o 
   9   1   7       32.15       39.62     27.80 o 
  -7   2   7      458.45      554.66     32.03 o 
  -6   2   7      907.53     1003.64     31.09 o 
  -5   2   7      673.02      857.56     25.63 o 
  -4   2   7      304.35      361.16     18.81 o 
  -3   2   7       18.45       -1.75     14.24 o 
  -2   2   7      421.65      500.06     10.55 o 
  -1   2   7     7210.62     7747.23    187.76 o 
   0   2   7     4247.97     3820.41    378.39 o 
   1   2   7     1599.30     1148.65    388.20 o 
   2   2   7        8.28       17.42     11.77 o 
   3   2   7      104.56       82.80      4.88 o 
   4   2   7     2517.76     2074.20     16.34 o 
   5   2   7     2645.57     2341.64     27.16 o 
   6   2   7      168.68      135.25     12.36 o 
   7   2   7       13.89       -9.67     19.57 o 
   8   2   7       58.52       70.46     16.07 o 
   9   2   7       78.98      102.22     19.73 o 
  -6   3   7       25.24       24.67     17.50 o 
  -5   3   7        5.84      -19.80     19.80 o 
  -4   3   7     1609.04     1879.47     29.69 o 
  -3   3   7     2933.65     2583.12     30.65 o 
  -2   3   7     1929.01     2200.36     37.19 o 
  -1   3   7       24.15       40.13     20.67 o 
   0   3   7      229.91      234.94      7.86 o 
   1   3   7     3988.33     3108.98    911.08 o 
   2   3   7     3492.79     3059.06    259.81 o 
   3   3   7     6482.27     5811.43    280.22 o 
   4   3   7     1196.73      920.94     90.44 o 
   5   3   7       38.77       35.24      8.57 o 
   6   3   7      737.49      625.16     20.22 o 
   7   3   7     1457.07     1386.09     28.77 o 
   8   3   7     1605.91     1551.91     33.39 o 
   9   3   7      180.93      141.96     21.33 o 
  -6   4   7      540.40      541.46     32.05 o 
  -5   4   7      513.83      593.59     26.60 o 
  -4   4   7      322.00      298.19     20.52 o 
  -3   4   7      213.26      146.99     12.46 o 
  -2   4   7       21.65       44.24      9.69 o 
  -1   4   7     2010.57     2237.90     40.87 o 
   0   4   7     3747.43     4025.99     65.24 o 
   1   4   7       80.95       99.09      9.30 o 
   2   4   7     1374.50     1712.55     14.42 o 
   3   4   7       84.70       95.45      5.52 o 
   4   4   7      486.84      416.75     10.60 o 
   5   4   7     1836.07     1619.33     23.78 o 
   6   4   7      815.51      643.37     20.07 o 
   7   4   7        0.77        6.90     17.64 o 
   8   4   7      328.83      297.77     24.44 o 
   9   4   7      109.01       34.60     29.06 o 
  -6   5   7      667.25      759.56     34.48 o 
  -5   5   7      586.09      617.19     29.19 o 
  -4   5   7        1.47       20.39     14.06 o 
  -3   5   7      117.39       99.03     13.23 o 
  -2   5   7      609.70      604.22     20.78 o 
  -1   5   7     2769.93     3047.81     30.70 o 
   0   5   7      940.52     1064.62     16.47 o 
   1   5   7      593.42      679.02     51.39 o 
   2   5   7      864.65      966.62     12.71 o 
   3   5   7      191.55      224.43     10.21 o 
   4   5   7     1445.70     2498.51     27.95 o 
   5   5   7     2447.29     2587.79     42.24 o 
   6   5   7       39.62       43.84     11.77 o 
   7   5   7        9.51       17.92     12.56 o 
   8   5   7       22.17       20.96     20.46 o 
   9   5   7       37.16       62.50     19.23 o 
  -5   6   7       31.97       24.02     18.96 o 
  -4   6   7      752.92      812.17     29.90 o 
  -3   6   7     1635.81     1345.19     29.73 o 
  -2   6   7      820.86      918.72     24.61 o 
  -1   6   7       46.90       38.68     11.52 o 
   0   6   7        1.33       13.32      6.84 o 
   1   6   7     2006.55     2120.17     37.47 o 
   2   6   7     6736.65     7522.08     89.15 o 
   3   6   7     3064.98     3421.86     45.53 o 
   5   6   7       40.38       35.32     10.87 o 
   6   6   7       79.39       93.01     13.13 o 
   7   6   7     1326.29     1341.43     29.66 o 
   8   6   7      854.52      867.49     28.84 o 
   9   6   7      174.42       84.35     18.84 o 
  -4   7   7       26.13       37.24     26.20 o 
  -3   7   7        1.68       21.43     23.36 o 
  -2   7   7     1775.51      579.09     24.96 o 
  -1   7   7     1720.11     1768.84     30.99 o 
   0   7   7     2977.40     3305.05     38.98 o 
   1   7   7      648.42      724.66     20.68 o 
   2   7   7     1212.54     1283.99     24.81 o 
   3   7   7      790.58      823.54     21.99 o 
   4   7   7     4000.77     4371.70     56.33 o 
   5   7   7     3283.54     3595.70     54.37 o 
   6   7   7      475.71      475.08     23.31 o 
   7   7   7      390.75      433.01     25.58 o 
   8   7   7       89.97       33.36     25.26 o 
   9   7   7      502.79      451.50     33.07 o 
  -3   8   7      852.86      867.17     31.71 o 
  -2   8   7        7.31      -23.58     23.58 o 
  -1   8   7      574.46      527.87     24.45 o 
   0   8   7      246.36      214.67     12.49 o 
   1   8   7      398.43      414.65     20.32 o 
   2   8   7      160.38      187.12     14.36 o 
   3   8   7       96.09      117.00     13.27 o 
   4   8   7      124.79      110.20     13.79 o 
   5   8   7      232.94      231.98     21.33 o 
   6   8   7        3.43       19.43     21.11 o 
   7   8   7      803.16      905.33     30.69 o 
   8   8   7      117.69      121.42     20.64 o 
  -2   9   7       21.97       24.47     17.72 o 
  -1   9   7      154.74      156.06     17.74 o 
   0   9   7        6.57       -3.48     15.98 o 
   1   9   7      952.91      980.39     29.17 o 
   2   9   7     2653.28     2658.23     37.15 o 
   3   9   7       69.29       23.14     20.41 o 
   4   9   7       81.12       76.54     14.83 o 
   5   9   7        1.36      -21.92     21.92 o 
   6   9   7      217.57      216.90     18.39 o 
   7   9   7      631.42      710.96     31.61 o 
   8   9   7      193.60      226.25     21.31 o 
  -1  10   7     1681.45     1494.42     38.48 o 
   0  10   7      740.40      726.37     27.04 o 
   1  10   7      298.26      322.95     26.79 o 
   2  10   7       58.88        9.89     24.29 o 
   3  10   7      760.31      788.40     29.81 o 
   4  10   7     2498.32     2488.55     41.27 o 
   5  10   7      863.42      813.31     30.37 o 
   6  10   7     1047.29      971.30     35.24 o 
   7  10   7       58.42       72.41     19.97 o 
   1  11   7     1916.21     1771.13     40.48 o 
   2  11   7     1511.94     1440.42     36.98 o 
   3  11   7      685.71      691.61     31.44 o 
   4  11   7        1.65      -26.65     26.65 o 
   5  11   7      130.24      100.91     19.57 o 
  -4  -8   8       24.67       35.82     26.32 o 
  -3  -8   8      264.31      298.88     28.05 o 
  -2  -8   8       54.62       60.60     17.37 o 
  -1  -8   8       76.75       39.00     26.39 o 
   0  -8   8      716.09      638.50     75.72 o 
   1  -8   8      121.32      114.55     18.44 o 
   2  -8   8       86.27      129.19     19.63 o 
  -5  -7   8        1.54       35.46     25.06 o 
  -4  -7   8        5.57       14.85     24.87 o 
  -3  -7   8     1674.72     1630.56     35.74 o 
  -2  -7   8      756.39      843.22     28.97 o 
  -1  -7   8      541.83      590.35     27.07 o 
   0  -7   8      126.11      107.08     11.64 o 
   1  -7   8      236.62      228.27     17.87 o 
   2  -7   8      384.08      396.76     28.99 o 
   3  -7   8     1376.49     1368.34     36.93 o 
  -6  -6   8      821.22      970.01     33.76 o 
  -5  -6   8     1212.88     1496.37     34.08 o 
  -4  -6   8      658.99      673.49     27.19 o 
  -3  -6   8        6.57        5.31     19.58 o 
  -2  -6   8        5.44      -17.05     19.06 o 
  -1  -6   8     2881.36     2820.61     37.42 o 
   0  -6   8     3022.60     2855.17    548.88 o 
   1  -6   8     2462.85     2631.24     37.29 o 
   2  -6   8       25.23       46.37     15.08 o 
   3  -6   8      215.71      212.21     18.11 o 
   4  -6   8      324.90      388.85     28.38 o 
  -7  -5   8      189.01      228.37     20.64 o 
  -6  -5   8        6.66       65.27     16.86 o 
  -5  -5   8       63.08       79.06     15.32 o 
  -4  -5   8      188.44      226.64     20.46 o 
  -3  -5   8      658.70      273.78     19.67 o 
  -2  -5   8      557.84      529.61     22.89 o 
  -1  -5   8       53.60       60.50     11.10 o 
   0  -5   8     1149.75     1066.46    255.85 o 
   1  -5   8      425.14      418.75     21.63 o 
   2  -5   8      992.84      940.17     25.73 o 
   3  -5   8     1298.35     1272.79     29.88 o 
   4  -5   8        9.47      -23.18     23.18 o 
   5  -5   8       49.07       29.29     18.31 o 
  -7  -4   8        8.94        6.53     25.92 o 
  -6  -4   8       99.88      136.09     16.39 o 
  -5  -4   8      230.41      251.33     21.31 o 
  -4  -4   8      125.79      126.84     13.03 o 
  -3  -4   8     2495.42     2664.92     33.42 o 
  -2  -4   8      313.66      317.94     17.25 o 
  -1  -4   8        6.01       -0.89     13.67 o 
   0  -4   8      647.44      551.96    252.26 o 
   1  -4   8        0.95      -15.40     15.40 o 
   2  -4   8      249.55      253.68     18.39 o 
   3  -4   8     1713.32     1780.10     30.69 o 
   4  -4   8       15.59       27.53     19.48 o 
   5  -4   8      376.36      367.15     26.10 o 
   6  -4   8      255.98      193.08     20.86 o 
  -7  -3   8      225.72      298.22     20.14 o 
  -6  -3   8     1645.83     1789.45     35.17 o 
  -5  -3   8     1862.69     1940.64     33.14 o 
  -4  -3   8       35.14       21.15     11.27 o 
  -3  -3   8      871.30      650.24     20.17 o 
  -2  -3   8        3.14        9.39     12.71 o 
  -1  -3   8     5145.76     4709.83     36.18 o 
   0  -3   8     2969.16     2030.66    943.67 o 
   1  -3   8      606.67      593.37     17.52 o 
   2  -3   8       36.55       49.90      9.98 o 
   3  -3   8       19.24       29.06     11.59 o 
   4  -3   8     2580.11     2655.14     34.53 o 
   5  -3   8     1818.17     1837.45     33.31 o 
   6  -3   8     1639.31     1522.22     34.80 o 
   7  -3   8      298.83      247.48     21.52 o 
  -7  -2   8      375.75      474.27     29.73 o 
  -6  -2   8       22.75       21.11     20.19 o 
  -5  -2   8        2.82       -0.97     17.79 o 
  -4  -2   8      905.98      951.37     22.93 o 
  -3  -2   8     5015.60     3478.36     33.74 o 
  -2  -2   8     2352.81     2467.88     36.61 o 
  -1  -2   8        1.36        8.84      6.18 o 
   0  -2   8        0.04        1.34      7.60 o 
   1  -2   8      589.36      495.96    102.29 o 
   2  -2   8     6249.58     5528.27    634.45 o 
   3  -2   8     2083.22     2083.52     27.56 o 
   4  -2   8      989.04     1060.89     23.18 o 
   5  -2   8      130.41      130.77     13.57 o 
   6  -2   8      601.82      633.92     25.98 o 
   7  -2   8      665.17      653.70     31.37 o 
  -7  -1   8       87.93       91.33     19.15 o 
  -6  -1   8      912.25     1009.55     29.22 o 
  -5  -1   8      158.09      198.81     19.31 o 
  -4  -1   8       74.49       69.28     10.55 o 
  -3  -1   8      109.10      116.96     10.16 o 
  -2  -1   8      100.31      111.68      7.50 o 
  -1  -1   8     2326.01     1763.37    396.59 o 
   0  -1   8     2524.10     1376.12    815.53 o 
   1  -1   8       33.57       42.20     19.47 o 
   2  -1   8     1545.90     1559.53    103.48 o 
   3  -1   8      224.85      235.77     10.40 o 
   4  -1   8     1348.95     1412.34     23.77 o 
   5  -1   8     1537.65     1491.41     27.43 o 
   6  -1   8      325.37      324.99     21.99 o 
   7  -1   8       44.89       46.81     16.27 o 
   8  -1   8       12.63        0.10     28.35 o 
  -7   0   8      159.53      136.60     20.29 o 
  -6   0   8      411.52      479.70     25.66 o 
  -5   0   8      755.24      805.65     24.37 o 
  -4   0   8      543.89      605.68     20.05 o 
  -3   0   8      622.02      600.91     18.29 o 
  -2   0   8       22.05       30.39      5.32 o 
  -1   0   8     3054.11     2395.40    461.76 o 
   0   0   8     1457.17      925.37    413.14 o 
   1   0   8      859.45      644.21    239.68 o 
   2   0   8     1272.45     1045.34    166.63 o 
   3   0   8        0.63       -3.31      7.72 o 
   4   0   8     1119.77     1086.39     20.41 o 
   5   0   8     1496.84     1521.14     25.58 o 
   6   0   8      171.99      204.57     19.53 o 
   7   0   8      271.39      251.72     23.41 o 
   8   0   8        7.86       58.18     18.39 o 
  -7   1   8       92.07      111.22     20.19 o 
  -6   1   8        4.28      -13.81     22.24 o 
  -5   1   8      369.88      443.30     22.27 o 
  -4   1   8     4218.12     4821.19     41.59 o 
  -3   1   8     8717.36     7372.16     65.03 o 
  -2   1   8     2159.28     2175.22    120.92 o 
  -1   1   8       47.10       33.53      6.63 o 
   0   1   8      404.87      389.03    123.04 o 
   1   1   8     6268.99     3415.78   1686.34 o 
   2   1   8     5765.36     3128.79   1064.87 o 
   3   1   8     6377.05     5589.27     92.96 o 
   4   1   8       74.72       58.62     10.11 o 
   5   1   8      265.03      269.43     16.46 o 
   6   1   8     4174.31     4126.30     57.12 o 
   7   1   8     1556.12     1522.01     31.73 o 
   8   1   8     5863.13     5248.40     76.87 o 
   9   1   8       51.77       66.36     20.56 o 
  -7   2   8      127.55      119.16     20.83 o 
  -6   2   8     1164.06     1467.38     35.10 o 
  -5   2   8     1042.38     1230.07     28.67 o 
  -4   2   8      184.91      189.86     12.78 o 
  -3   2   8       16.58       -6.99     14.81 o 
  -2   2   8      431.90      426.70     10.70 o 
  -1   2   8     4395.67     4503.62    219.27 o 
   0   2   8     4865.44     3925.73    715.78 o 
   1   2   8       23.46       -5.10     14.27 o 
   2   2   8      115.28       88.04     20.78 o 
   3   2   8      256.77      230.29      9.72 o 
   4   2   8     1911.43     1512.00     15.09 o 
   5   2   8     3177.16     2911.78     43.27 o 
   6   2   8     1564.69     1518.61     27.29 o 
   7   2   8       84.46       56.72     14.39 o 
   8   2   8      292.41      274.91     25.43 o 
   9   2   8      148.94      121.55     21.04 o 
  -6   3   8      269.78      278.71     19.73 o 
  -5   3   8       65.01       49.53     15.40 o 
  -4   3   8     1638.17     1826.67     30.64 o 
  -3   3   8      370.84      242.70     17.79 o 
  -2   3   8      424.32      498.66     17.08 o 
  -1   3   8     1323.73     1377.01    120.61 o 
   0   3   8      153.48      158.49      7.95 o 
   1   3   8     1728.09     1586.78    281.89 o 
   2   3   8     9423.31     8114.38   1220.08 o 
   3   3   8     1799.81     1452.33    189.31 o 
   4   3   8      246.63      128.69     16.59 o 
   5   3   8      146.09       88.45      9.66 o 
   6   3   8      202.55      167.52     11.91 o 
   7   3   8      402.63      369.84     21.38 o 
   8   3   8      285.96      314.40     24.91 o 
   9   3   8       16.86        7.39     27.54 o 
  -6   4   8        8.87      -27.70     27.70 o 
  -5   4   8       75.32       59.25     17.11 o 
  -4   4   8      813.59      894.18     26.35 o 
  -3   4   8     3159.85     2313.54     32.45 o 
  -2   4   8      105.01      122.64     10.92 o 
  -1   4   8       12.61       18.65      7.29 o 
   0   4   8        3.89       -1.48      8.04 o 
   1   4   8     2601.28     2491.66    235.75 o 
   2   4   8     5122.65     5348.66    139.15 o 
   3   4   8      293.09      254.36     18.75 o 
   4   4   8       48.15       44.61      9.48 o 
   5   4   8      666.78      544.01     18.16 o 
   6   4   8     1291.65      946.92     23.41 o 
   7   4   8     2150.10     1736.91     30.90 o 
   8   4   8      242.06      190.38     16.95 o 
   9   4   8        1.26        0.13     26.65 o 
  -5   5   8      366.93      454.87     29.09 o 
  -4   5   8       12.05       17.33     20.86 o 
  -3   5   8       32.31       14.95     18.51 o 
  -2   5   8     1850.11     1934.06     29.58 o 
  -1   5   8     3953.95     3701.79     34.85 o 
   0   5   8     4403.85     4984.08    183.39 o 
   1   5   8       48.79     -110.14    509.34 o 
   2   5   8       19.68       50.21     10.92 o 
   3   5   8      250.80      275.29     10.24 o 
   4   5   8     5856.18     7247.34     89.71 o 
   5   5   8     1587.58     1541.83     25.06 o 
   6   5   8     1915.78     1650.27     28.47 o 
   7   5   8       34.18       35.86     13.02 o 
   8   5   8      369.23      257.78     23.90 o 
   9   5   8      707.24      624.80     31.71 o 
  -5   6   8      365.42      428.09     30.64 o 
  -4   6   8     1414.58     1497.85     34.70 o 
  -3   6   8     2503.08     2109.00     35.46 o 
  -2   6   8       86.26       41.84     12.78 o 
  -1   6   8      128.19      201.82     18.04 o 
   0   6   8      804.29      789.65     20.21 o 
   1   6   8     3930.52     4430.65     51.53 o 
   2   6   8     3281.01     3733.22     47.53 o 
   3   6   8      149.82      173.50     15.67 o 
   4   6   8       60.01       60.50     11.05 o 
   5   6   8        2.64        0.60     15.60 o 
   6   6   8     2530.19     2707.92     35.39 o 
   7   6   8     1995.17     1879.24     33.84 o 
   8   6   8      483.71      341.39     25.70 o 
   9   6   8       25.48      -26.00     26.00 o 
  -4   7   8      433.21      373.18     28.97 o 
  -3   7   8      265.21      255.53     18.22 o 
  -2   7   8       19.26        3.06     20.64 o 
  -1   7   8     1594.47     1293.61     27.78 o 
   0   7   8      808.85      813.21     16.28 o 
   1   7   8      779.11      798.98     21.83 o 
   2   7   8      235.03      270.63     19.28 o 
   3   7   8      892.52      928.12     22.99 o 
   4   7   8     2793.22     2866.20     48.67 o 
   5   7   8     1042.33     1066.87     25.46 o 
   6   7   8       61.60       39.57     14.33 o 
   7   7   8      164.97      161.22     17.05 o 
   8   7   8       67.22      105.39     18.54 o 
   9   7   8      223.02      204.84     20.88 o 
  -3   8   8       62.55       40.58     18.83 o 
  -2   8   8     1792.76     1854.60     36.88 o 
  -1   8   8     2473.50     1629.52     32.67 o 
   0   8   8      450.14      474.76     63.66 o 
   1   8   8        1.07       -4.80     19.48 o 
   2   8   8      510.37      517.92     23.60 o 
   3   8   8      537.31      522.61     22.59 o 
   4   8   8     4057.67     4290.75     60.98 o 
   5   8   8      471.25      495.52     24.35 o 
   6   8   8      539.07      507.61     26.30 o 
   7   8   8     1093.84     1090.33     32.15 o 
   8   8   8     1454.75     1350.20     37.77 o 
  -2   9   8       71.27       96.09     18.83 o 
  -1   9   8       91.00      116.23     17.62 o 
   0   9   8      347.92      335.10     18.10 o 
   1   9   8     2699.30     2775.13     39.64 o 
   2   9   8     1954.24     2035.84     35.12 o 
   3   9   8      640.77      705.77     25.51 o 
   4   9   8       20.75        7.46     20.57 o 
   5   9   8      343.93      367.15     25.38 o 
   6   9   8     1839.50     1996.57     38.19 o 
   7   9   8      802.65      828.61     33.41 o 
   8   9   8      550.35      529.13     33.41 o 
  -1  10   8     1335.74     1239.04     37.10 o 
   0  10   8      210.39      217.77     13.75 o 
   1  10   8       43.52       56.84     17.85 o 
   2  10   8       75.09       59.71     17.43 o 
   3  10   8     1359.23     1255.30     34.08 o 
   4  10   8     1720.66     1659.77     37.17 o 
   5  10   8     1364.40     1410.16     35.29 o 
   6  10   8        9.52      -19.94     27.31 o 
   7  10   8        1.84      -28.57     28.57 o 
   1  11   8      276.71      348.98     30.01 o 
   2  11   8       62.07       47.30     18.71 o 
   3  11   8        7.04       -0.34     26.40 o 
   4  11   8      803.73      760.18     33.41 o 
   5  11   8      129.99      117.03     20.29 o 
  -3  -8   9       64.08       82.63     19.01 o 
  -2  -8   9      128.90      128.00     18.96 o 
  -1  -8   9      847.94      705.93     32.53 o 
   0  -8   9      818.48      822.48     87.85 o 
   1  -8   9      756.64      674.31     34.45 o 
  -5  -7   9      170.21      213.59     20.37 o 
  -4  -7   9      825.51      969.07     33.68 o 
  -3  -7   9     1069.87     1191.83     34.45 o 
  -2  -7   9     1212.47     1368.65     34.35 o 
  -1  -7   9      151.36      160.58     17.38 o 
   0  -7   9       57.98       66.94     11.81 o 
   1  -7   9      341.25      391.25     27.01 o 
   2  -7   9     1738.70     1695.68     38.34 o 
   3  -7   9      859.20      852.81     33.89 o 
  -5  -6   9      130.21      134.40     19.10 o 
  -4  -6   9      127.39      139.57     17.27 o 
  -3  -6   9      112.60      129.23     16.16 o 
  -2  -6   9      118.21       23.19     20.83 o 
  -1  -6   9      453.56      454.40     24.22 o 
   0  -6   9      442.70      456.83     79.95 o 
   1  -6   9      428.03      464.40     26.17 o 
   2  -6   9        2.61       22.79     22.54 o 
   3  -6   9       39.27       32.45     25.19 o 
   4  -6   9      160.09      179.36     19.31 o 
  -6  -5   9      452.26      557.55     30.79 o 
  -5  -5   9      124.02      128.86     16.81 o 
  -4  -5   9       10.56      -21.06     21.72 o 
  -3  -5   9       52.50       28.10     12.98 o 
  -2  -5   9        3.71        6.05     17.74 o 
  -1  -5   9     1004.95      847.37     23.83 o 
   0  -5   9      462.44      426.16    141.77 o 
   1  -5   9       31.00       50.72     13.54 o 
   2  -5   9        3.17      -12.38     19.20 o 
   3  -5   9        0.50        5.42     21.33 o 
   4  -5   9      148.06      159.27     17.03 o 
   5  -5   9      308.94      313.27     28.27 o 
  -6  -4   9        0.29        3.91     17.06 o 
  -5  -4   9      104.40       84.73     15.69 o 
  -4  -4   9     1652.89     1659.13     31.47 o 
  -3  -4   9     1467.98     1673.21     29.66 o 
  -2  -4   9      639.42      658.87     21.38 o 
  -1  -4   9       19.14        9.81     15.15 o 
   0  -4   9      779.62      659.46    298.99 o 
   1  -4   9     2326.41     2581.08     32.75 o 
   2  -4   9     6202.93     6546.90     98.54 o 
   3  -4   9     1589.30     1711.92     30.48 o 
   4  -4   9      128.25      122.78     15.52 o 
   5  -4   9        8.96       24.17     23.19 o 
   6  -4   9      524.13      477.25     31.58 o 
  -7  -3   9      162.04      232.74     20.10 o 
  -6  -3   9      868.73     1035.75     31.78 o 
  -5  -3   9      561.60      685.95     25.14 o 
  -4  -3   9        3.93        8.78     17.37 o 
  -3  -3   9      292.41      204.82     18.44 o 
  -2  -3   9       11.36        2.86     14.01 o 
  -1  -3   9     5274.52     4844.04     38.90 o 
   0  -3   9     1700.37     1392.74    668.59 o 
   1  -3   9      676.36      716.94     19.85 o 
   2  -3   9       54.43       62.65     11.37 o 
   3  -3   9       57.06       70.41     12.61 o 
   4  -3   9     1509.82     1504.92     30.01 o 
   5  -3   9     1725.08     1767.72     34.16 o 
   6  -3   9      546.82      512.65     29.33 o 
   7  -3   9        1.08      -28.08     28.08 o 
  -7  -2   9      101.57       97.43     19.01 o 
  -6  -2   9      263.34      311.99     24.42 o 
  -5  -2   9       47.73       55.31     13.74 o 
  -4  -2   9     1035.92     1041.81     25.01 o 
  -3  -2   9     1026.47      668.09     20.69 o 
  -2  -2   9      327.51      330.25     16.19 o 
  -1  -2   9        8.38        6.52     11.98 o 
   0  -2   9      717.10      613.34    297.58 o 
   1  -2   9      977.69      991.22     19.55 o 
   2  -2   9     1487.22     1560.36     23.51 o 
   3  -2   9      191.97      188.66     16.51 o 
   4  -2   9       27.03       43.25     11.47 o 
   5  -2   9      350.06      354.74     22.10 o 
   6  -2   9      161.74      170.58     16.68 o 
   7  -2   9      584.03      500.61     30.95 o 
  -7  -1   9        1.70       24.52     26.08 o 
  -6  -1   9       24.20       51.13     15.59 o 
  -5  -1   9        3.66      -15.52     18.17 o 
  -4  -1   9      980.02     1034.64     24.27 o 
  -3  -1   9     1586.85     1165.08     23.33 o 
  -2  -1   9       26.30       18.19     12.18 o 
  -1  -1   9      330.72      155.72    279.24 o 
   0  -1   9       13.56       10.49      7.81 o 
   1  -1   9      979.75      769.65    157.14 o 
   2  -1   9     1284.04     1096.70    168.02 o 
   3  -1   9      463.26      482.91     17.52 o 
   4  -1   9        9.43       11.10     10.16 o 
   5  -1   9      147.87      135.93     13.03 o 
   6  -1   9      240.12      273.40     22.04 o 
   7  -1   9      322.51      345.37     26.49 o 
   8  -1   9      700.05      605.33     33.26 o 
  -7   0   9      952.32     1116.75     35.82 o 
  -6   0   9      754.48      996.16     31.04 o 
  -5   0   9      429.35      445.80     22.66 o 
  -4   0   9        0.01       17.28     15.69 o 
  -3   0   9        1.76       18.32     13.99 o 
  -2   0   9     1123.64     1026.24     19.79 o 
  -1   0   9     5292.34     4454.93    673.07 o 
   0   0   9     5181.60     2263.09   1968.10 o 
   1   0   9      818.70      651.20    249.54 o 
   2   0   9      421.53      390.44     84.56 o 
   3   0   9     1406.87     1349.69     15.18 o 
   4   0   9     4016.79     3865.53     48.61 o 
   5   0   9     3209.67     3025.87     37.59 o 
   6   0   9      766.75      721.00     25.39 o 
   7   0   9       24.62        4.72     22.47 o 
   8   0   9       10.14       34.90     27.58 o 
  -7   1   9        6.59      -19.20     27.44 o 
  -6   1   9       25.52       43.89     16.68 o 
  -5   1   9      503.19      503.31     23.98 o 
  -4   1   9      616.79      748.38     22.79 o 
  -3   1   9      266.46      193.84     16.24 o 
  -2   1   9        3.23       19.80      8.55 o 
  -1   1   9        8.58       64.79     38.64 o 
   0   1   9       91.55       48.36     14.98 o 
   1   1   9     3640.13     1984.50   1019.91 o 
   2   1   9     1201.92      846.36    233.98 o 
   3   1   9      546.39      460.58     30.37 o 
   4   1   9       30.49       27.90      8.68 o 
   5   1   9      195.29      175.55     11.79 o 
   6   1   9      631.27      588.67     22.15 o 
   7   1   9      804.86      774.61     27.23 o 
   8   1   9      317.27      306.23     27.44 o 
  -6   2   9      275.23      342.48     28.37 o 
  -5   2   9       27.64       64.61     14.80 o 
  -4   2   9      487.56      447.59     21.36 o 
  -3   2   9       15.94       19.25     15.54 o 
  -2   2   9     1580.52     1778.65     24.74 o 
  -1   2   9     2102.09     2184.74    105.05 o 
   0   2   9      215.13      179.09     40.99 o 
   1   2   9      288.18      217.86     66.49 o 
   2   2   9     1484.64     1195.58    233.79 o 
   3   2   9        3.17       11.22      8.23 o 
   4   2   9      729.75      621.97     16.59 o 
   5   2   9      903.89      739.26     20.07 o 
   6   2   9        3.53       -0.97     16.86 o 
   7   2   9       90.76       76.97     14.71 o 
   8   2   9      623.94      543.07     27.73 o 
   9   2   9      181.55      180.43     20.98 o 
  -6   3   9      656.13      824.75     32.90 o 
  -5   3   9        1.78        8.57     15.42 o 
  -4   3   9       53.82       57.54     13.27 o 
  -3   3   9       12.54       19.50     11.76 o 
  -2   3   9     2438.33     2703.45     30.22 o 
  -1   3   9     2541.02     2489.37    412.58 o 
   0   3   9      887.80      989.53     36.38 o 
   1   3   9      402.93      365.00    105.67 o 
   2   3   9      289.26      293.57     62.83 o 
   3   3   9     1836.60     1515.26    213.66 o 
   4   3   9     2564.83     2239.05     26.27 o 
   5   3   9     1395.38     1117.68     22.10 o 
   6   3   9      328.17      259.46     18.39 o 
   7   3   9      259.60      205.28     14.85 o 
   8   3   9      239.80      186.18     17.18 o 
   9   3   9      688.11      647.89     33.32 o 
  -6   4   9        8.21      -24.14     28.03 o 
  -5   4   9      750.62      910.82     31.95 o 
  -4   4   9     1191.15     1042.27     28.55 o 
  -3   4   9     2930.94     1373.09     28.18 o 
  -2   4   9      451.78      474.54     19.47 o 
  -1   4   9      766.33      691.34     19.10 o 
   0   4   9      208.49      258.20     10.12 o 
   1   4   9     3768.17     3060.99    647.23 o 
   2   4   9     3257.34     3163.57    195.25 o 
   3   4   9      119.39      101.45      6.47 o 
   4   4   9        0.43       -4.74     13.29 o 
   5   4   9      339.38      266.41     16.19 o 
   6   4   9     1533.39     1170.42     25.08 o 
   7   4   9      948.21      760.03     24.62 o 
   8   4   9      887.63      794.67     28.12 o 
   9   4   9      111.14       51.80     20.10 o 
  -5   5   9       29.14       10.35     26.92 o 
  -4   5   9      376.23      468.68     26.27 o 
  -3   5   9       85.53       87.64     13.86 o 
  -2   5   9      450.82      542.72     22.14 o 
  -1   5   9     5379.59     4804.73     40.33 o 
   0   5   9      158.56      170.98     10.54 o 
   1   5   9      294.56      294.34     15.22 o 
   2   5   9       88.84       95.57      9.66 o 
   3   5   9     1146.49     1177.86     21.58 o 
   4   5   9     3898.95     3330.66     57.51 o 
   5   5   9      681.42      591.15     20.49 o 
   6   5   9        0.14       13.49     16.54 o 
   7   5   9      167.70      123.13     14.09 o 
   8   5   9      290.81      229.49     16.44 o 
   9   5   9      661.12      524.19     31.84 o 
  -4   6   9      493.37      546.06     29.64 o 
  -3   6   9       27.57       41.62     15.99 o 
  -2   6   9      107.92       34.85     13.07 o 
  -1   6   9       75.37      106.82     13.25 o 
   0   6   9       36.27       39.03     13.44 o 
   1   6   9      570.84      627.52     19.70 o 
   2   6   9      323.34      344.31     17.47 o 
   3   6   9       85.23       98.19     11.03 o 
   4   6   9     1626.60     1664.49     27.36 o 
   5   6   9       28.54        6.38     16.76 o 
   6   6   9        9.78      -17.25     18.12 o 
   7   6   9      601.10      463.73     25.28 o 
   8   6   9        1.32       -0.27     22.05 o 
   9   6   9       15.60      -26.03     26.03 o 
  -4   7   9      827.40      823.92     33.47 o 
  -3   7   9      565.14      622.81     30.30 o 
  -2   7   9      182.63      180.38     16.39 o 
  -1   7   9       13.96      -17.25     19.11 o 
   0   7   9     1613.95     1818.03     21.25 o 
   1   7   9     3393.01     3903.37     54.50 o 
   2   7   9     1483.25     1751.81     28.69 o 
   3   7   9      675.01      689.68     22.62 o 
   4   7   9       84.02       61.71     13.12 o 
   5   7   9      318.69      317.02     20.46 o 
   6   7   9     1661.54     1614.51     31.71 o 
   7   7   9     1685.69     1747.04     34.46 o 
   8   7   9      380.71      349.43     28.59 o 
  -3   8   9      657.68      670.36     32.35 o 
  -2   8   9     1250.22     1220.43     34.68 o 
  -1   8   9     2166.88     2214.11     37.20 o 
   0   8   9       12.18       17.47     14.47 o 
   1   8   9       21.93       15.55     19.97 o 
   2   8   9       27.03       27.34     18.37 o 
   3   8   9     2197.32     2165.30     33.29 o 
   4   8   9      219.67      211.47     21.10 o 
   5   8   9      129.71      129.24     15.25 o 
   6   8   9       14.31       24.84     15.20 o 
   7   8   9       54.25       38.36     17.69 o 
   8   8   9      386.43      372.91     30.45 o 
  -2   9   9       49.86       28.35     26.12 o 
  -1   9   9        0.66      -21.48     24.34 o 
   0   9   9      701.97      736.73     20.68 o 
   1   9   9     1461.50     1524.08     32.92 o 
   2   9   9      503.29      531.58     25.13 o 
   3   9   9       18.73        0.66     20.37 o 
   4   9   9      126.24      114.39     16.34 o 
   5   9   9      331.88      294.98     24.72 o 
   6   9   9      770.90      750.69     29.58 o 
   7   9   9      378.58      412.72     29.64 o 
   0  10   9      859.38      781.29     79.91 o 
   1  10   9     1009.58     1013.61     33.14 o 
   2  10   9       32.51       -0.76     24.44 o 
   3  10   9       28.19       33.29     17.33 o 
   4  10   9      140.03      168.41     18.31 o 
   5  10   9      297.92      328.82     28.37 o 
   6  10   9      835.32      815.48     33.29 o 
   7  10   9       58.00       44.09     20.66 o 
   2  11   9      410.18      360.21     30.20 o 
   3  11   9     1421.78     1383.55     37.84 o 
   4  11   9     1274.84     1183.90     37.86 o 
   5  11   9      418.85      476.89     31.73 o 
  -1  -8  10      766.17      793.86     34.43 o 
  -4  -7  10      259.28      366.16     29.71 o 
  -3  -7  10      590.21      702.86     32.26 o 
  -2  -7  10        2.93       40.71     16.96 o 
  -1  -7  10      244.38      224.42     18.54 o 
   0  -7  10       11.62       31.74     14.16 o 
   1  -7  10      205.04      254.91     18.84 o 
   2  -7  10      450.50      458.44     30.57 o 
  -5  -6  10        9.38       24.86     26.35 o 
  -4  -6  10      890.17     1079.03     33.37 o 
  -3  -6  10      605.70      640.97     28.99 o 
  -2  -6  10      457.25      466.53     26.76 o 
  -1  -6  10      147.66      139.54     16.38 o 
   0  -6  10        6.33       25.37     15.31 o 
   1  -6  10      781.72      863.33     30.22 o 
   2  -6  10     1551.46     1689.32     36.82 o 
   3  -6  10      203.73      228.42     19.26 o 
   4  -6  10       67.64       59.51     19.25 o 
  -6  -5  10      750.68      926.63     36.09 o 
  -5  -5  10      589.10      760.57     31.36 o 
  -4  -5  10        0.43      -23.11     23.11 o 
  -3  -5  10       22.14       22.86     21.46 o 
  -2  -5  10      543.21      276.82     21.68 o 
  -1  -5  10     2335.34     2144.90     34.68 o 
   0  -5  10      700.01      562.42    179.94 o 
   1  -5  10        4.17      -11.67     20.62 o 
   2  -5  10      337.03      327.36     23.08 o 
   3  -5  10       38.23       49.98     16.69 o 
   4  -5  10     1390.12     1292.97     34.99 o 
   5  -5  10     1078.48     1004.61     36.08 o 
  -6  -4  10       20.37       13.99     25.88 o 
  -5  -4  10      332.70      327.60     26.77 o 
  -4  -4  10      713.70      715.17     27.14 o 
  -3  -4  10     1177.73      333.26     21.70 o 
  -2  -4  10      415.63      197.80     18.56 o 
  -1  -4  10        4.97        1.78     16.06 o 
   0  -4  10       20.23       17.83      9.81 o 
   1  -4  10     1617.97     1903.16     30.64 o 
   2  -4  10     1312.61     1351.94     27.98 o 
   3  -4  10      840.29      912.67     27.02 o 
   4  -4  10       23.37        2.23     22.51 o 
   5  -4  10       21.87       32.15     24.77 o 
   6  -4  10      236.60      229.02     21.20 o 
  -6  -3  10      198.21      304.12     28.13 o 
  -5  -3  10        9.67      -21.67     21.67 o 
  -4  -3  10     1445.22     1434.29     30.01 o 
  -3  -3  10     1003.18      747.15     24.14 o 
  -2  -3  10      255.78      302.52     18.22 o 
  -1  -3  10      251.04      243.85     17.65 o 
   0  -3  10      298.04      199.98     97.46 o 
   1  -3  10      808.12      844.83     22.09 o 
   2  -3  10      486.88      540.83     21.11 o 
   3  -3  10       94.80      126.19     13.39 o 
   4  -3  10      295.43      282.27     22.12 o 
   5  -3  10      709.51      636.07     27.46 o 
   6  -3  10      430.92      338.38     29.24 o 
  -6  -2  10      246.96      375.36     27.19 o 
  -5  -2  10      194.15      252.39     23.04 o 
  -4  -2  10       24.04       18.07     17.40 o 
  -3  -2  10        6.89       17.77     16.59 o 
  -2  -2  10     1002.19     1116.17     23.38 o 
  -1  -2  10     2456.02     1718.67     25.92 o 
   0  -2  10      913.32      731.36    367.29 o 
   1  -2  10      151.22      150.56     14.85 o 
   2  -2  10       36.90       50.15     10.25 o 
   3  -2  10      704.94      732.59     22.05 o 
   4  -2  10     1837.08     1910.28     30.18 o 
   5  -2  10      509.23      541.00     24.30 o 
   6  -2  10      105.98       92.16     17.06 o 
   7  -2  10       81.32       29.68     19.62 o 
  -6  -1  10        2.13       30.77     24.07 o 
  -5  -1  10      627.29      658.00     26.05 o 
  -4  -1  10     2325.60     1904.87     32.01 o 
  -3  -1  10     1203.72      965.26     23.09 o 
  -2  -1  10       34.22       16.51     13.62 o 
  -1  -1  10       13.81       -3.21     12.87 o 
   0  -1  10      134.76       96.68     39.90 o 
   1  -1  10     3763.08     3634.90     45.01 o 
   2  -1  10     2828.74     2848.78     42.16 o 
   3  -1  10      475.86      505.45     18.36 o 
   4  -1  10       96.29       91.30     11.50 o 
   5  -1  10      213.64      212.95     20.10 o 
   6  -1  10      993.71      977.89     29.73 o 
   7  -1  10     1282.20     1286.47     34.11 o 
  -6   0  10      245.52      470.29     27.06 o 
  -5   0  10        0.71        8.35     20.00 o 
  -4   0  10      242.68      207.83     19.11 o 
  -3   0  10       94.48      101.29     11.47 o 
  -2   0  10     2642.61     2360.16     28.27 o 
  -1   0  10     3013.43     2206.13     26.29 o 
   0   0  10       80.25       19.49     12.61 o 
   1   0  10      532.48      487.72    533.45 o 
   2   0  10       13.47        0.55      8.31 o 
   3   0  10     1184.86     1162.87     22.14 o 
   4   0  10     4037.53     3976.52     51.56 o 
   5   0  10      446.34      698.81     22.71 o 
   6   0  10       53.82       24.17     20.89 o 
   7   0  10       16.94       21.38     22.35 o 
   8   0  10      137.50       85.59     20.69 o 
  -6   1  10      780.16     1037.73     33.88 o 
  -5   1  10        5.85       27.61     20.91 o 
  -4   1  10       74.08      105.29     13.23 o 
  -3   1  10       26.47        8.23     16.27 o 
  -2   1  10     2922.36     2636.94     29.56 o 
  -1   1  10     3641.85     2970.63     29.61 o 
   0   1  10      486.72      430.25    126.59 o 
   1   1  10     1077.60      855.92    305.36 o 
   2   1  10      758.35      623.61    133.98 o 
   3   1  10      195.51      196.88     14.43 o 
   4   1  10      615.00      526.84     17.94 o 
   5   1  10      730.05      726.44     21.20 o 
   6   1  10      121.08      110.20     13.67 o 
   7   1  10      607.19      576.22     26.12 o 
   8   1  10      886.78      732.91     32.20 o 
  -6   2  10        1.99       -2.89     25.75 o 
  -5   2  10      850.24     1013.78     30.40 o 
  -4   2  10     1612.27     1305.52     29.02 o 
  -3   2  10      884.36      448.49     20.36 o 
  -2   2  10       75.36       92.11     10.56 o 
  -1   2  10       27.33       14.16     13.10 o 
   0   2  10      642.81      576.30     77.81 o 
   1   2  10     6297.99     3621.94   1548.80 o 
   2   2  10     3064.62     2394.72    463.74 o 
   3   2  10      120.57      118.42      8.68 o 
   4   2  10       78.78       76.60      9.37 o 
   5   2  10      426.71      395.57     18.41 o 
   6   2  10     1326.54     1177.39     26.99 o 
   7   2  10     1277.78     1190.97     29.86 o 
   8   2  10      524.74      518.18     27.71 o 
  -6   3  10      431.04      542.21     32.28 o 
  -5   3  10      201.15      242.38     17.95 o 
  -4   3  10      129.83      126.61     14.60 o 
  -3   3  10      166.54       77.18     12.93 o 
  -2   3  10     2308.32     2492.90     31.31 o 
  -1   3  10     2851.97     2185.09     27.14 o 
   0   3  10      289.12      295.13     10.35 o 
   1   3  10      136.31       75.15    568.36 o 
   2   3  10      103.43       83.30      5.95 o 
   3   3  10     5179.50     3975.01    712.39 o 
   4   3  10     6204.67     5414.02     58.10 o 
   5   3  10     2400.78     2001.33     28.12 o 
   6   3  10        9.37      -13.27     16.39 o 
   7   3  10      181.58      137.96     14.95 o 
   8   3  10      727.49      653.80     28.62 o 
   9   3  10      394.32      394.78     31.11 o 
  -5   4  10      520.55      661.96     29.68 o 
  -4   4  10      659.32      889.71     28.49 o 
  -3   4  10       59.99       15.08     13.22 o 
  -2   4  10      271.56      329.71     19.63 o 
  -1   4  10      857.28      900.33     21.43 o 
   0   4  10      720.28      777.18     40.04 o 
   1   4  10     2883.35     3200.71     42.85 o 
   2   4  10     1245.32     1227.51     95.84 o 
   3   4  10      101.39       83.73      9.69 o 
   4   4  10     1327.57     1209.40     23.26 o 
   5   4  10      374.95      346.06     17.17 o 
   6   4  10      330.50      287.05     20.00 o 
   7   4  10     1952.86     1517.08     30.50 o 
   8   4  10        0.86       -4.38     22.22 o 
   9   4  10       89.64       51.83     19.82 o 
  -5   5  10      513.16      548.86     32.63 o 
  -4   5  10      642.79      678.34     28.49 o 
  -3   5  10       26.14       20.05     20.17 o 
  -2   5  10      261.43       84.15     12.97 o 
  -1   5  10        3.08       11.42     11.79 o 
   0   5  10     1229.27     1108.86    122.73 o 
   1   5  10     1134.18     1362.98     23.46 o 
   2   5  10      236.05      269.48     16.14 o 
   3   5  10       37.61       40.39     10.08 o 
   4   5  10      223.16      198.62     16.80 o 
   5   5  10      157.78      174.19     16.78 o 
   6   5  10     1464.31     1360.12     27.66 o 
   7   5  10       75.74       62.95     13.79 o 
   8   5  10       53.34       22.30     22.04 o 
   9   5  10       41.95      -28.54     28.54 o 
  -4   6  10        0.25        2.22     25.58 o 
  -3   6  10      768.85      769.69     29.38 o 
  -2   6  10     2283.68      535.75     23.80 o 
  -1   6  10     4126.66     3609.99     39.99 o 
   0   6  10       70.41       87.86     13.10 o 
   1   6  10       70.39       79.44     11.05 o 
   2   6  10      523.93      507.38     19.57 o 
   3   6  10     5527.48     5815.63     62.08 o 
   4   6  10     2007.35     2097.25     30.74 o 
   5   6  10      897.15      970.38     24.50 o 
   6   6  10        8.34      -19.05     19.05 o 
   7   6  10      197.82      181.48     16.02 o 
   8   6  10      763.07      630.34     29.95 o 
   9   6  10     1251.55      883.14     33.59 o 
  -3   7  10        1.57      -16.59     25.28 o 
  -2   7  10      101.53       67.62     16.69 o 
  -1   7  10       32.98       26.94     19.06 o 
   0   7  10     1276.83     1315.04    273.21 o 
   1   7  10     3180.43     3707.00     55.76 o 
   2   7  10     1561.20     1696.91     29.17 o 
   3   7  10       31.97       40.81     12.29 o 
   4   7  10      301.17      334.90     20.69 o 
   5   7  10     2869.94     2964.32     37.40 o 
   6   7  10     4122.72     4207.93     63.44 o 
   7   7  10     1397.15     1323.98     32.99 o 
   8   7  10       16.06       -4.94     26.45 o 
  -3   8  10      154.71      172.69     20.37 o 
  -2   8  10      873.99      795.87     31.93 o 
  -1   8  10      200.61      211.46     17.43 o 
   0   8  10      260.60      234.81     18.67 o 
   1   8  10      576.78      621.62     25.33 o 
   2   8  10      124.63      138.97     14.29 o 
   3   8  10      612.09      679.25     24.99 o 
   4   8  10     1713.23     1903.04     32.72 o 
   5   8  10       34.85       18.91     21.31 o 
   6   8  10      222.44      183.98     17.42 o 
   7   8  10       27.12       42.17     17.38 o 
   8   8  10       33.53        6.79     27.70 o 
  -1   9  10      101.43      110.46     18.26 o 
   0   9  10      753.99      850.34     46.84 o 
   1   9  10      493.37      539.39     27.71 o 
   2   9  10      256.98      258.58     24.34 o 
   3   9  10     1862.17     1983.67     36.46 o 
   4   9  10     1212.49     1298.65     32.35 o 
   5   9  10       82.66       88.48     16.63 o 
   6   9  10      232.31      247.67     18.96 o 
   7   9  10      110.95      132.42     19.25 o 
   0  10  10     1510.91     1393.72    164.86 o 
   1  10  10     2189.85     2177.13     41.32 o 
   2  10  10      398.34      349.13     27.95 o 
   3  10  10       24.10      -25.95     25.95 o 
   4  10  10       96.70      120.69     18.09 o 
   5  10  10     1255.17     1166.84     35.12 o 
   6  10  10     1358.06     1310.51     37.50 o 
   2  11  10      715.32      711.43     34.20 o 
   3  11  10     1681.68     1662.34     39.52 o 
   4  11  10      674.99      692.73     33.52 o 
  -3  -7  11      238.33      298.83     28.85 o 
  -2  -7  11      318.60      313.81     20.69 o 
  -1  -7  11      627.18      586.47     31.14 o 
   0  -7  11      647.24      626.32    137.13 o 
   1  -7  11      111.41      101.29     19.08 o 
  -4  -6  11      162.78      177.16     19.37 o 
  -3  -6  11      687.36      969.32     32.53 o 
  -2  -6  11       32.15       74.25     17.22 o 
  -1  -6  11       56.83       71.77     16.48 o 
   0  -6  11      175.31      186.19     17.86 o 
   1  -6  11     1527.63     1682.55     36.63 o 
   2  -6  11      324.03      374.29     27.36 o 
   3  -6  11     1231.61     1157.47     36.40 o 
  -5  -5  11        1.05       19.13     26.00 o 
  -4  -5  11        5.68       18.53     23.63 o 
  -3  -5  11      213.96      212.75     17.69 o 
  -2  -5  11      614.84      526.66     25.98 o 
  -1  -5  11      657.79      786.86     27.44 o 
   0  -5  11      159.18      145.92     43.09 o 
   1  -5  11        2.25       10.01     21.62 o 
   2  -5  11        0.79      -20.07     22.91 o 
   3  -5  11      897.76      901.92     32.00 o 
   4  -5  11      165.63      168.96     19.65 o 
  -5  -4  11       17.09       34.95     25.08 o 
  -4  -4  11      140.84      147.65     17.53 o 
  -3  -4  11       80.49       67.00     15.27 o 
  -2  -4  11      404.86      152.84     14.31 o 
  -1  -4  11      898.92      568.90     23.92 o 
   0  -4  11       17.46       34.39     24.48 o 
   1  -4  11       36.73       24.02     14.18 o 
   2  -4  11        7.30       13.32     18.93 o 
   3  -4  11      707.98      716.50     27.88 o 
   4  -4  11     1249.87     1339.70     33.71 o 
   5  -4  11      349.33      325.45     20.89 o 
  -6  -3  11      252.60      316.01     29.36 o 
  -5  -3  11      555.14      627.94     28.96 o 
  -4  -3  11      971.29     1035.97     30.05 o 
  -3  -3  11      255.18       55.29     13.44 o 
  -2  -3  11       34.74      -17.08     17.08 o 
  -1  -3  11      825.11      812.35     23.43 o 
   0  -3  11       13.85       19.24     11.43 o 
   1  -3  11     4603.43     4972.21     61.59 o 
   2  -3  11      466.21      462.53     21.63 o 
   3  -3  11      223.11      194.27     14.78 o 
   4  -3  11       17.10       36.38     14.43 o 
   5  -3  11      174.02      196.54     17.64 o 
   6  -3  11      693.39      718.20     32.16 o 
  -6  -2  11      517.69      662.05     31.61 o 
  -5  -2  11       40.38       67.18     15.72 o 
  -4  -2  11       21.31       15.80     13.76 o 
  -3  -2  11      634.96       91.03     12.53 o 
  -2  -2  11     2493.57     2762.35     33.81 o 
  -1  -2  11     3208.13     2189.66     30.05 o 
   0  -2  11       30.76      -10.64     10.64 o 
   1  -2  11      595.86      633.03     21.21 o 
   2  -2  11        2.37       18.86     15.13 o 
   3  -2  11     1784.29     1813.15     30.11 o 
   4  -2  11     2060.08     2159.10     33.27 o 
   5  -2  11      512.32      489.98     25.29 o 
   6  -2  11      243.64      237.41     18.59 o 
   7  -2  11        0.88       14.26     27.60 o 
  -6  -1  11       24.45       16.11     26.02 o 
  -5  -1  11      511.54      551.67     26.97 o 
  -4  -1  11      751.56      578.09     24.20 o 
  -3  -1  11      290.10      181.43     13.74 o 
  -2  -1  11      315.41      285.79     18.00 o 
  -1  -1  11       35.34       21.33     14.31 o 
   0  -1  11      672.89      638.47    268.38 o 
   1  -1  11     2653.55     2787.73     43.25 o 
   2  -1  11      630.21      695.81     19.53 o 
   3  -1  11        7.13       23.80     11.49 o 
   4  -1  11       87.25       82.67     12.28 o 
   5  -1  11       14.92       13.34     19.48 o 
   6  -1  11     1031.05     1032.09     30.52 o 
   7  -1  11      524.67      448.12     30.37 o 
  -6   0  11        5.68       32.15     25.33 o 
  -5   0  11      737.41      756.84     27.68 o 
  -4   0  11      159.07      164.50     13.96 o 
  -3   0  11      298.83      108.92     12.82 o 
  -2   0  11      112.74       89.79     10.73 o 
  -1   0  11       77.20       49.18     10.06 o 
   0   0  11      326.74      221.18    107.18 o 
   1   0  11     1520.48     1602.38     24.03 o 
   2   0  11      896.57      898.90     19.70 o 
   3   0  11       77.01       94.73     10.87 o 
   4   0  11       52.89       61.25     11.14 o 
   5   0  11      268.04      210.41     19.87 o 
   6   0  11      394.91      398.21     23.51 o 
   7   0  11      601.94      610.52     28.23 o 
   8   0  11       30.55       48.64     19.94 o 
  -6   1  11       32.67       16.58     26.74 o 
  -5   1  11        0.09      -14.93     22.34 o 
  -4   1  11       73.33       65.74     13.69 o 
  -3   1  11     1792.81      482.76     21.60 o 
  -2   1  11     1375.22     1168.94     23.36 o 
  -1   1  11     1479.41     1122.58     21.87 o 
   0   1  11       10.93        0.89      9.16 o 
   1   1  11      100.96      109.32      9.32 o 
   2   1  11       10.18        3.22     12.36 o 
   3   1  11     4813.21     4576.37     53.06 o 
   4   1  11     1088.72     1012.94     22.20 o 
   5   1  11      589.93      528.44     20.93 o 
   6   1  11       58.27       29.04     19.75 o 
   7   1  11      203.68      202.02     16.48 o 
   8   1  11      570.43      557.36     30.64 o 
  -6   2  11      115.74      191.34     20.02 o 
  -5   2  11      856.60     1141.59     32.15 o 
  -4   2  11     1176.45      855.30     27.12 o 
  -3   2  11      637.00      299.47     20.66 o 
  -2   2  11      137.81      111.05     11.54 o 
  -1   2  11     1486.06     1300.87     23.48 o 
   0   2  11     4464.75     3809.91    570.75 o 
   1   2  11     4362.53     4574.19     50.10 o 
   2   2  11      750.35      666.41     17.52 o 
   3   2  11      517.86      500.78     18.07 o 
   4   2  11        0.52      -13.71     13.71 o 
   5   2  11     1115.94      994.33     23.75 o 
   6   2  11     1377.60     1278.23     28.10 o 
   7   2  11     1506.03     1417.53     31.83 o 
   8   2  11      301.43      323.08     28.17 o 
  -5   3  11      282.35      364.25     28.50 o 
  -4   3  11      119.72      110.83     16.34 o 
  -3   3  11      391.48      177.41     13.69 o 
  -2   3  11     1474.76     1497.22     27.19 o 
  -1   3  11       54.24       50.30     10.56 o 
   0   3  11       91.39       94.72      7.14 o 
   1   3  11      788.76      866.28     18.68 o 
   2   3  11       44.30       36.33      8.53 o 
   3   3  11     1218.80     1161.67     21.68 o 
   4   3  11      760.87      686.84     20.04 o 
   5   3  11        2.41        1.49     15.32 o 
   6   3  11       44.90       21.30     12.68 o 
   7   3  11        0.07      -12.38     20.57 o 
   8   3  11       20.85       63.94     18.06 o 
  -5   4  11      276.34      364.01     29.64 o 
  -4   4  11        1.33        4.17     22.12 o 
  -3   4  11      787.95      470.75     23.36 o 
  -2   4  11      887.03      894.20     25.21 o 
  -1   4  11     1788.74     1415.85     26.05 o 
   0   4  11     2864.22     3051.26    152.65 o 
   1   4  11      564.34      653.53     18.11 o 
   2   4  11       61.00       43.65      9.94 o 
   3   4  11     2526.39     2465.89     29.12 o 
   4   4  11      173.29      137.56     11.49 o 
   5   4  11       91.79       80.03     11.03 o 
   6   4  11      388.77      340.93     20.68 o 
   7   4  11       29.43        9.94     20.10 o 
   8   4  11      424.35      447.50     27.36 o 
  -4   5  11      692.42      810.69     31.47 o 
  -3   5  11        1.06        1.75     21.88 o 
  -2   5  11        6.13      -14.44     18.83 o 
  -1   5  11      224.67      168.66     13.39 o 
   0   5  11      966.34     1062.90    107.52 o 
   1   5  11     6755.79     7811.15     98.76 o 
   2   5  11      219.24      235.17     16.78 o 
   3   5  11        0.82        8.82     10.50 o 
   4   5  11       58.87       61.64     11.86 o 
   5   5  11     1155.21     1086.00     24.98 o 
   6   5  11     3011.23     2610.37     35.20 o 
   7   5  11      540.23      477.60     23.65 o 
   8   5  11      283.48      303.90     26.44 o 
  -4   6  11       19.00       51.44     19.15 o 
  -3   6  11     1339.09     1417.81     34.50 o 
  -2   6  11     2326.20     2211.98     36.75 o 
  -1   6  11      387.13      215.62     19.77 o 
   0   6  11       52.66       35.53      8.47 o 
   1   6  11      291.24      293.69     18.46 o 
   2   6  11     1492.86     1614.34     27.78 o 
   3   6  11     2205.23     2402.67     31.79 o 
   4   6  11     2320.35     2399.52     32.77 o 
   5   6  11       11.77       20.56     12.51 o 
   6   6  11        1.97       19.15     13.44 o 
   7   6  11      123.38      105.48     15.89 o 
   8   6  11     1294.41     1079.55     32.95 o 
  -3   7  11      403.64      449.87     29.74 o 
  -2   7  11      272.04      297.77     25.93 o 
  -1   7  11        0.96      -18.29     21.46 o 
   0   7  11      539.08      550.16     89.34 o 
   1   7  11      328.78      381.93     22.52 o 
   2   7  11      163.92      205.76     14.13 o 
   3   7  11      518.38      521.55     22.51 o 
   4   7  11        1.55       21.99     12.66 o 
   5   7  11       16.78        3.43     19.47 o 
   6   7  11      532.92      537.89     25.75 o 
   7   7  11        0.66       23.75     22.86 o 
   8   7  11        3.90       -9.47     25.24 o 
  -2   8  11      220.10      238.45     19.31 o 
  -1   8  11      505.21      444.33     27.54 o 
   0   8  11     1531.67     1465.40    142.88 o 
   1   8  11     1449.60     1583.45     32.13 o 
   2   8  11       43.71       66.95     14.02 o 
   3   8  11       94.48       94.53     14.86 o 
   4   8  11      189.39      190.29     15.27 o 
   5   8  11      515.64      481.73     25.53 o 
   6   8  11       85.39       83.27     16.86 o 
   7   8  11        5.46       32.89     17.80 o 
   8   8  11       33.32       -8.46     28.65 o 
  -1   9  11      242.20      257.02     19.75 o 
   0   9  11       45.14       60.95     17.67 o 
   1   9  11      303.06      311.04     26.02 o 
   2   9  11     1385.54     1481.49     33.36 o 
   3   9  11     1927.42     2036.13     37.49 o 
   4   9  11      635.85      643.32     28.94 o 
   5   9  11      235.23      220.74     17.89 o 
   6   9  11      317.27      394.26     27.96 o 
   7   9  11      857.65      830.57     34.08 o 
   0  10  11      852.10      798.97     69.53 o 
   1  10  11      119.36      106.74     18.96 o 
   2  10  11      137.06      125.43     18.59 o 
   3  10  11       76.19       75.26     17.69 o 
   4  10  11      167.22      184.52     18.79 o 
   5  10  11      893.55      892.89     33.57 o 
   6  10  11      907.74     1000.76     35.05 o 
  -3  -6  12       80.16      106.77     18.59 o 
  -2  -6  12      222.73      289.67     27.76 o 
  -1  -6  12       30.21       32.42     17.64 o 
   0  -6  12      120.74      126.37     26.23 o 
   1  -6  12      744.88      796.18     32.25 o 
   2  -6  12      465.17      501.72     30.20 o 
  -4  -5  12      482.59      635.39     32.23 o 
  -3  -5  12      176.90      271.99     26.70 o 
  -2  -5  12       18.12       33.93     23.66 o 
  -1  -5  12       47.95       25.63     23.06 o 
   0  -5  12       37.57       26.26     13.53 o 
   1  -5  12      966.65     1110.88     31.53 o 
   2  -5  12       41.18        9.49     25.28 o 
   3  -5  12       66.17       36.73     18.54 o 
   4  -5  12      427.82      423.03     31.00 o 
  -5  -4  12        1.28       -2.00     26.10 o 
  -4  -4  12        0.64      -24.59     24.59 o 
  -3  -4  12      717.76      645.10     27.61 o 
  -2  -4  12     1665.67     1440.89     32.38 o 
  -1  -4  12      856.14      678.27     25.61 o 
   0  -4  12      158.02      144.45     41.68 o 
   1  -4  12        9.19       17.67     21.04 o 
   2  -4  12      192.33      246.78     23.50 o 
   3  -4  12     1751.01     1998.30     37.84 o 
   4  -4  12     1443.21     1532.83     36.97 o 
   5  -4  12      495.66      517.40     31.73 o 
  -5  -3  12      148.42      253.71     19.18 o 
  -4  -3  12     1062.95     1152.51     32.53 o 
  -3  -3  12      215.96      182.01     16.11 o 
  -2  -3  12      263.51       87.56     13.65 o 
  -1  -3  12       29.04       11.61     18.71 o 
   0  -3  12      844.61      753.96    265.30 o 
   1  -3  12     1723.50     1987.47     32.94 o 
   2  -3  12      890.23      933.92     26.37 o 
   3  -3  12       22.18       18.69     20.12 o 
   4  -3  12      142.03      127.14     17.15 o 
   5  -3  12      544.54      526.04     30.32 o 
   6  -3  12      922.68      937.51     34.80 o 
  -5  -2  12      335.51      419.97     28.89 o 
  -4  -2  12        6.90       48.15     15.60 o 
  -3  -2  12       78.22       62.11     13.18 o 
  -2  -2  12      651.19      151.88     13.57 o 
  -1  -2  12     1007.16      708.03     23.09 o 
   0  -2  12      321.83      269.37    145.21 o 
   1  -2  12       30.48       17.99     17.38 o 
   2  -2  12       39.76       46.39     12.26 o 
   3  -2  12     1647.74     1709.91     30.89 o 
   4  -2  12      559.52      558.57     24.59 o 
   5  -2  12        0.26      -10.97     22.41 o 
   6  -2  12       41.06      -11.94     26.99 o 
  -5  -1  12       17.66       13.07     24.39 o 
  -4  -1  12       24.61       53.16     15.28 o 
  -3  -1  12      621.03      366.38     21.72 o 
  -2  -1  12      819.21      761.33     22.67 o 
  -1  -1  12      350.07      286.18     18.27 o 
   0  -1  12       73.85       71.50     25.40 o 
   1  -1  12       41.20       52.30     11.19 o 
   2  -1  12      150.72      150.64     12.06 o 
   3  -1  12     1478.12     1562.34     28.65 o 
   4  -1  12      407.32      414.21     22.29 o 
   5  -1  12        3.35      -20.69     20.69 o 
   6  -1  12      131.03      100.77     17.37 o 
   7  -1  12       86.33       33.69     28.33 o 
  -5   0  12     1462.35     1954.40     38.04 o 
  -4   0  12      959.15     1285.55     31.73 o 
  -3   0  12       11.21       -7.19     17.69 o 
  -2   0  12      288.82      236.70     18.14 o 
  -1   0  12      293.37      187.57     17.32 o 
   0   0  12     3158.32     2048.53   1261.73 o 
   1   0  12     3466.88     3930.42     50.61 o 
   2   0  12      420.08      425.58     17.99 o 
   3   0  12        4.67       27.19     11.12 o 
   4   0  12        1.72      -16.64     16.64 o 
   5   0  12     1309.10     1392.34     29.49 o 
   6   0  12     2777.10     2720.85     40.75 o 
   7   0  12      423.15      478.82     29.17 o 
  -5   1  12        4.61       13.77     24.34 o 
  -4   1  12        3.50      -21.70     21.70 o 
  -3   1  12      737.67      207.83     19.75 o 
  -2   1  12      952.52      930.74     23.45 o 
  -1   1  12      222.53      170.51     11.77 o 
   0   1  12      460.86      429.69    120.35 o 
   1   1  12      373.33      414.11     17.37 o 
   2   1  12     1053.45     1072.82     21.63 o 
   3   1  12     3071.11     3168.18     47.90 o 
   4   1  12     1185.22     1105.35     24.52 o 
   5   1  12      143.41      149.75     13.40 o 
   6   1  12       49.82       53.76     14.41 o 
   7   1  12       73.99       75.29     16.34 o 
   8   1  12      637.51      609.24     32.60 o 
  -5   2  12      465.69      690.48     30.99 o 
  -4   2  12      244.35      306.52     24.69 o 
  -3   2  12      199.14      110.58     13.77 o 
  -2   2  12      794.86      564.68     21.65 o 
  -1   2  12        8.02        3.76     15.07 o 
   0   2  12     1805.35     1785.12    413.08 o 
   1   2  12      786.11      815.32     20.19 o 
   2   2  12       73.47       93.13      9.88 o 
   3   2  12     1254.00     1248.53     23.95 o 
   4   2  12      271.09      296.07     17.38 o 
   5   2  12      733.59      662.18     22.57 o 
   6   2  12      481.98      450.99     22.89 o 
   7   2  12        0.70       30.01     21.73 o 
   8   2  12       13.10        8.36     26.86 o 
  -5   3  12      958.10     1303.59     36.56 o 
  -4   3  12      455.68      636.45     28.55 o 
  -3   3  12       24.55       10.67     19.26 o 
  -2   3  12      132.32       56.67     12.03 o 
  -1   3  12        6.49       -3.93     16.61 o 
   0   3  12     2627.83     2665.46    184.99 o 
   1   3  12     1607.89     1824.94     26.29 o 
   2   3  12       37.84       24.30      9.64 o 
   3   3  12      176.33      176.29     15.67 o 
   4   3  12       59.93       63.08     11.56 o 
   5   3  12     2484.12     2279.93     31.73 o 
   6   3  12     2358.64     1970.59     33.17 o 
   7   3  12      467.00      384.22     24.94 o 
   8   3  12       68.31        4.17     27.33 o 
  -4   4  12      124.73      171.79     17.58 o 
  -3   4  12      951.84      917.71     29.69 o 
  -2   4  12     1510.83      260.92     20.73 o 
  -1   4  12      290.16      210.28     19.08 o 
   0   4  12       30.64       11.43      9.20 o 
   1   4  12        1.34        7.31     14.13 o 
   2   4  12      999.12     1098.53     23.88 o 
   3   4  12     2259.50     2253.29     29.68 o 
   4   4  12     1884.16     1814.04     28.28 o 
   5   4  12        0.96       10.55     15.80 o 
   6   4  12        1.52      -10.68     18.12 o 
   7   4  12      370.44      320.69     23.38 o 
   8   4  12      594.02      536.45     30.18 o 
  -4   5  12      185.19      242.38     19.20 o 
  -3   5  12      176.70      124.24     17.40 o 
  -2   5  12      255.40       38.85     13.97 o 
  -1   5  12     1141.66      579.31     22.44 o 
   0   5  12     1695.18     1927.41    234.97 o 
   1   5  12     1759.59     2225.23     30.52 o 
   2   5  12      726.44      719.54     21.88 o 
   3   5  12        2.66      -16.75     16.75 o 
   4   5  12      239.63      248.86     18.24 o 
   5   5  12      953.10      913.36     24.69 o 
   6   5  12     1692.90     1453.84     30.52 o 
   7   5  12       12.75       12.19     21.18 o 
   8   5  12        4.33      -25.45     25.45 o 
  -3   6  12      345.22      387.07     28.33 o 
  -2   6  12       98.84       65.05     17.03 o 
  -1   6  12      122.40       60.21     13.86 o 
   0   6  12      987.10      902.61    342.60 o 
   1   6  12      416.14      451.23     20.93 o 
   2   6  12      288.05      303.76     20.96 o 
   3   6  12      981.08     1041.69     25.08 o 
   4   6  12      144.53      127.80     13.15 o 
   5   6  12      875.06      846.30     25.65 o 
   6   6  12      148.21      166.09     14.91 o 
   7   6  12        7.70       14.95     22.34 o 
   8   6  12      188.21      170.81     18.54 o 
  -3   7  12     1521.94     1764.88     40.85 o 
  -2   7  12     1035.75      985.66     32.75 o 
  -1   7  12        8.73        4.17     22.10 o 
   0   7  12      367.62      327.03     75.44 o 
   1   7  12        3.23      -10.53     19.95 o 
   2   7  12     1323.28     1557.40     30.16 o 
   3   7  12     2045.58     2418.95     34.88 o 
   4   7  12      746.30      813.95     25.51 o 
   5   7  12       99.89      118.34     14.73 o 
   6   7  12      250.98      248.41     24.32 o 
   7   7  12      689.87      591.04     28.69 o 
   8   7  12     1784.82     1443.83     38.29 o 
  -2   8  12        0.54      -26.44     26.44 o 
  -1   8  12     1513.83     1621.60     36.92 o 
   0   8  12     1614.33     1606.92    245.73 o 
   1   8  12      649.57      714.84     28.02 o 
   2   8  12       31.17       31.32     21.10 o 
   3   8  12       38.33       51.98     14.36 o 
   4   8  12      722.79      756.61     28.40 o 
   5   8  12     2220.49     2352.35     38.45 o 
   6   8  12      962.75     1073.77     32.06 o 
   7   8  12        6.26      -26.87     26.87 o 
  -1   9  12       21.53       19.11     26.97 o 
   0   9  12      223.92      209.95     74.22 o 
   2   9  12     1940.84     2189.91     39.67 o 
   3   9  12     2033.89     2056.52     38.71 o 
   4   9  12        1.83      -13.15     24.67 o 
   5   9  12       46.36       67.06     17.06 o 
   6   9  12      304.09      287.10     28.62 o 
   7   9  12      134.90      128.57     20.19 o 
   1  10  12       29.17       67.64     19.01 o 
   2  10  12      725.42      780.84     31.98 o 
   3  10  12      795.17      839.76     32.33 o 
   4  10  12        3.54        1.91     25.43 o 
   5  10  12      180.70      219.80     20.05 o 
  -2  -6  13       85.45       54.55     18.71 o 
  -1  -6  13       74.96       37.35     19.42 o 
   0  -6  13       11.17        4.94     23.78 o 
   1  -6  13        4.37      -26.87     26.87 o 
  -3  -5  13       21.09       40.11     18.12 o 
  -2  -5  13       12.53       22.67     24.34 o 
  -1  -5  13      359.77      339.89     26.55 o 
   0  -5  13     1488.09     1392.27    554.93 o 
   1  -5  13      773.19      978.56     32.38 o 
   2  -5  13      290.41      366.45     28.57 o 
   3  -5  13        0.60      -10.53     26.08 o 
  -4  -4  13       18.55      -14.90     26.17 o 
  -3  -4  13      291.66      356.62     27.63 o 
  -2  -4  13      405.69      424.98     27.54 o 
  -1  -4  13      622.12      564.52     26.67 o 
   0  -4  13        0.08      -15.58     15.58 o 
   1  -4  13        0.17       13.39     15.64 o 
   2  -4  13      139.02      143.17     17.50 o 
   3  -4  13      490.82      570.58     28.84 o 
   4  -4  13       76.18       81.76     19.21 o 
  -5  -3  13      359.32      560.15     31.76 o 
  -4  -3  13        4.57      -22.62     25.21 o 
  -3  -3  13      237.71      166.95     17.50 o 
  -2  -3  13      290.35      203.95     16.63 o 
  -1  -3  13        5.82      -11.77     20.71 o 
   0  -3  13      547.90      551.11    200.36 o 
   1  -3  13        5.62       19.48     20.54 o 
   2  -3  13      123.87      173.90     15.94 o 
   3  -3  13      693.03      710.91     28.22 o 
   4  -3  13        5.08       14.83     25.08 o 
   5  -3  13      205.04      189.40     19.80 o 
  -5  -2  13      481.52      737.96     31.88 o 
  -4  -2  13      201.84      227.80     18.39 o 
  -3  -2  13        0.12      -21.65     21.65 o 
  -2  -2  13        4.51      -11.07     19.47 o 
  -1  -2  13      688.53      310.94     22.27 o 
   0  -2  13     1811.12     1549.51    687.92 o 
   1  -2  13     1402.82     1684.21     30.75 o 
   2  -2  13        7.43        0.00     18.36 o 
   3  -2  13       46.66       45.11     14.06 o 
   4  -2  13        9.14       -0.64     22.54 o 
   5  -2  13      763.13      750.41     30.64 o 
   6  -2  13      756.99      783.14     32.99 o 
  -5  -1  13       19.31       64.70     18.39 o 
  -4  -1  13      124.25      148.94     17.48 o 
  -3  -1  13      841.75      595.84     26.59 o 
  -2  -1  13     1998.64      299.43     21.16 o 
  -1  -1  13      595.60      289.20     20.52 o 
   0  -1  13        0.51       -3.39     11.76 o 
   1  -1  13       10.70      -12.36     17.60 o 
   2  -1  13     1080.70     1233.63     26.32 o 
   3  -1  13     1742.26     1914.41     31.81 o 
   4  -1  13      936.88     1015.76     27.91 o 
   5  -1  13      197.77      213.04     16.95 o 
   6  -1  13        1.97       29.04     17.87 o 
  -5   0  13      140.01      154.89     19.05 o 
  -4   0  13       11.42       -4.03     23.23 o 
  -3   0  13      256.82      129.96     14.49 o 
  -2   0  13       65.07       15.17     17.87 o 
  -1   0  13      156.81      122.89     12.56 o 
   0   0  13     1350.87     1151.48    530.03 o 
   1   0  13      702.17      824.90     22.52 o 
   2   0  13        0.98       -3.91     15.69 o 
   3   0  13      157.33      175.95     13.69 o 
   4   0  13       74.98       93.38     13.32 o 
   5   0  13      556.97      558.40     25.24 o 
   6   0  13      207.84      216.01     18.00 o 
   7   0  13       10.58      -27.68     27.68 o 
  -5   1  13      132.01      189.12     19.23 o 
  -4   1  13       24.25       29.43     22.71 o 
  -3   1  13      337.43      162.21     14.85 o 
  -2   1  13      207.59       35.17     12.53 o 
  -1   1  13      144.63      100.66     12.43 o 
   0   1  13      654.64      620.72    163.40 o 
   1   1  13      125.27      116.86     11.66 o 
   2   1  13      103.52      134.05     11.29 o 
   3   1  13      143.36      137.32     12.78 o 
   4   1  13      318.68      369.44     20.32 o 
   5   1  13      556.15      549.43     23.45 o 
   6   1  13       17.57       27.14     21.75 o 
   7   1  13        0.14       25.39     18.11 o 
  -5   2  13       68.94      107.41     18.90 o 
  -4   2  13      548.52      708.32     30.15 o 
  -3   2  13     1103.26      892.06     28.17 o 
  -2   2  13     1480.86      159.07     13.57 o 
  -1   2  13      174.24      175.51     12.88 o 
   0   2  13      349.73      339.68     79.58 o 
   1   2  13      562.75      610.91     19.97 o 
   2   2  13     3958.72     4540.33     55.69 o 
   3   2  13     2406.81     2518.55     32.33 o 
   4   2  13      621.89      628.29     21.67 o 
   5   2  13       12.31       34.20     12.56 o 
   6   2  13        3.85        8.38     20.04 o 
   7   2  13      322.83      279.58     26.03 o 
   8   2  13      655.42      576.14     32.70 o 
  -4   3  13       44.97       56.21     17.33 o 
  -3   3  13        1.53       10.58     15.42 o 
  -2   3  13        0.60       -1.90     18.11 o 
  -1   3  13     1739.96     1139.24     26.65 o 
   0   3  13     1411.23     1379.83    202.27 o 
   1   3  13      143.99      170.78     16.01 o 
   2   3  13        2.71       13.07     14.44 o 
   3   3  13       98.13      114.56     11.89 o 
   4   3  13      650.58      615.14     22.17 o 
   5   3  13     1358.10     1303.37     27.76 o 
   6   3  13     1097.08     1047.02     28.08 o 
   7   3  13       76.82       56.52     15.87 o 
   8   3  13      157.29      134.10     19.84 o 
  -4   4  13      401.45      527.92     30.82 o 
  -3   4  13     1596.04     1345.81     33.07 o 
  -2   4  13      239.85       21.20     14.09 o 
  -1   4  13       11.39        6.82     18.69 o 
   0   4  13      537.29      549.14     60.57 o 
   1   4  13       74.45       58.41     11.35 o 
   2   4  13     3951.78     4254.35     56.89 o 
   3   4  13      806.04      768.15     22.88 o 
   4   4  13       65.00       68.61     12.66 o 
   5   4  13       26.30       50.82     12.14 o 
   6   4  13       27.79       22.54     13.89 o 
   7   4  13     1073.16      856.24     29.41 o 
   8   4  13      685.12      588.53     30.72 o 
  -4   5  13       67.64       70.93     20.02 o 
  -3   5  13      895.52     1169.98     33.04 o 
  -2   5  13      114.26      119.05     15.86 o 
  -1   5  13      237.07      105.29     14.04 o 
   0   5  13       31.84       36.04     20.58 o 
   1   5  13       38.65       65.69     12.29 o 
   2   5  13      429.66      484.40     20.86 o 
   3   5  13     1349.41     1480.46     27.63 o 
   4   5  13        2.39      -16.76     16.86 o 
   5   5  13      303.55      287.25     20.17 o 
   6   5  13       40.98       45.55     14.38 o 
   7   5  13       98.58       78.40     16.17 o 
   8   5  13     1117.94      777.75     33.29 o 
  -3   6  13       26.56       19.89     25.19 o 
  -2   6  13       51.95       55.56     17.25 o 
  -1   6  13     2018.00     1013.63     30.50 o 
   0   6  13     2331.23     2090.01    687.44 o 
   1   6  13      762.15      818.99     26.05 o 
   2   6  13       20.77       11.76     17.79 o 
   3   6  13      247.23      226.94     20.14 o 
   4   6  13      867.48      882.72     25.73 o 
   5   6  13     1975.18     2002.17     33.94 o 
   6   6  13     1106.60     1036.77     30.08 o 
   7   6  13       81.08       71.60     16.33 o 
   8   6  13       42.08       37.81     18.19 o 
  -2   7  13      352.35      366.13     28.72 o 
  -1   7  13      109.74      101.55     17.35 o 
   0   7  13       20.62      -10.27     15.66 o 
   1   7  13      850.07      954.51     28.99 o 
   2   7  13     1237.77     1502.36     31.07 o 
   3   7  13     1315.29     1493.39     30.47 o 
   4   7  13        6.21       10.55     19.48 o 
   5   7  13       34.79       34.18     14.96 o 
   6   7  13      165.36      141.28     17.27 o 
   7   7  13     1073.24     1046.82     33.66 o 
  -1   8  13      540.57      625.18     30.37 o 
   0   8  13      769.25      835.39    126.91 o 
   1   8  13        7.59        0.24     23.61 o 
   2   8  13      140.55      132.40     16.95 o 
   3   8  13       81.75       86.65     16.21 o 
   4   8  13      612.04      690.73     28.13 o 
   5   8  13      578.16      640.87     27.38 o 
   6   8  13      820.85      823.12     31.76 o 
   7   8  13      117.93      107.79     19.67 o 
   0   9  13      367.21      339.28    120.19 o 
   1   9  13       12.56       12.41     25.70 o 
   2   9  13       72.72       69.48     17.50 o 
   3   9  13       50.88       45.80     17.57 o 
   4   9  13      616.07      652.34     30.48 o 
   5   9  13      861.22      913.95     33.02 o 
   6   9  13       86.34       57.36     19.25 o 
   2  10  13      728.03      693.20     33.41 o 
   3  10  13      245.82      222.98     20.04 o 
   4  10  13       39.81       49.38     18.66 o 
   5  10  13        6.55      -22.51     27.44 o 
  -2  -5  14       13.91        9.27     26.07 o 
  -1  -5  14      144.55      116.63     19.23 o 
   0  -5  14      201.82      209.22     62.22 o 
   1  -5  14      451.10      628.83     30.35 o 
   2  -5  14        8.72        6.50     26.02 o 
  -3  -4  14      126.43      190.97     19.42 o 
  -2  -4  14      231.19      279.70     27.71 o 
  -1  -4  14       73.29       32.52     24.98 o 
   0  -4  14      609.11      684.65     94.44 o 
   1  -4  14       95.21      113.20     18.31 o 
   2  -4  14       34.47       31.73     17.23 o 
   3  -4  14      104.53      151.65     18.07 o 
  -4  -3  14      457.56      717.02     32.85 o 
  -3  -3  14      189.86      339.94     27.02 o 
  -2  -3  14     1095.12      817.93     30.40 o 
  -1  -3  14       19.40      -11.79     22.34 o 
   0  -3  14      173.77      224.30     60.28 o 
   1  -3  14       12.75       25.55     22.19 o 
   2  -3  14      506.04      555.04     27.49 o 
   3  -3  14     1451.71     1586.73     36.43 o 
   4  -3  14      270.32      273.25     19.65 o 
  -4  -2  14      347.68      595.02     31.17 o 
  -3  -2  14       17.98        3.71     23.83 o 
  -2  -2  14      250.23      187.49     16.31 o 
  -1  -2  14      429.02      294.83     24.02 o 
   0  -2  14     1470.88     1459.50    665.90 o 
   1  -2  14     2003.24     2487.86     37.89 o 
   2  -2  14       21.67        7.71     20.64 o 
   3  -2  14      570.81      641.54     27.28 o 
   4  -2  14       50.24       41.23     17.27 o 
   5  -2  14     1646.75     1616.72     38.33 o 
  -4  -1  14      192.58      317.23     26.99 o 
  -3  -1  14      944.08      653.94     27.85 o 
  -2  -1  14      241.48       90.31     15.80 o 
  -1  -1  14       48.73       11.17     20.66 o 
   0  -1  14      126.88      126.42     83.47 o 
   1  -1  14      180.16      235.54     20.49 o 
   2  -1  14      795.61      916.65     26.27 o 
   3  -1  14     1325.61     1455.13     31.00 o 
   4  -1  14        6.87       -5.90     22.39 o 
   5  -1  14      124.53      142.04     17.13 o 
   6  -1  14        1.30       -9.93     26.05 o 
  -4   0  14       94.32      121.15     17.99 o 
  -3   0  14      564.22      334.22     25.14 o 
  -2   0  14      343.83       89.30     13.89 o 
  -1   0  14      104.86       51.53     13.74 o 
   0   0  14      356.81      315.82    178.66 o 
   1   0  14        2.50      -18.66     18.66 o 
   2   0  14     1220.02     1423.88     28.42 o 
   3   0  14      259.45      320.21     20.47 o 
   4   0  14       27.71       34.75     13.72 o 
   5   0  14      108.20      112.97     15.92 o 
   6   0  14       14.59       42.98     17.82 o 
   7   0  14      174.24      156.85     20.79 o 
  -4   1  14       76.64       82.33     17.94 o 
  -3   1  14        8.56       34.53     15.57 o 
  -2   1  14        2.16        7.88     18.63 o 
  -1   1  14     2274.22      997.61     26.65 o 
   0   1  14      977.44     1034.04    482.65 o 
   1   1  14      383.35      470.07     20.52 o 
   2   1  14      235.11      283.12     18.53 o 
   3   1  14       34.80       51.26     12.34 o 
   4   1  14      974.83     1094.94     27.21 o 
   5   1  14     2313.07     2220.53     36.78 o 
   6   1  14      573.32      607.81     27.68 o 
   7   1  14      128.42      144.09     19.43 o 
  -4   2  14      276.77      421.52     28.12 o 
  -3   2  14     1246.30      779.60     29.31 o 
  -2   2  14      490.00       49.08     13.55 o 
  -1   2  14       86.61       45.72     13.44 o 
   0   2  14      202.99      152.27     73.15 o 
   1   2  14     1651.07     1999.85     30.11 o 
   2   2  14     3045.28     3535.64     37.67 o 
   3   2  14     2050.68     2293.37     32.80 o 
   4   2  14       30.60        0.59     18.19 o 
   5   2  14       29.74       28.70     19.38 o 
   6   2  14        3.64        6.52     21.80 o 
   7   2  14     1689.91     1467.78     37.69 o 
  -4   3  14      235.13      335.86     27.19 o 
  -3   3  14      562.42      452.19     28.67 o 
  -2   3  14       13.49       16.14     14.49 o 
  -1   3  14      776.10      344.65     22.67 o 
   0   3  14     1155.23     1102.79    471.25 o 
   1   3  14      923.40     1049.35     24.71 o 
   2   3  14      333.17      372.59     19.67 o 
   3   3  14      123.68      120.41     12.98 o 
   4   3  14      471.40      544.43     21.68 o 
   5   3  14     1534.93     1512.93     30.47 o 
   6   3  14       76.95       72.19     15.52 o 
   7   3  14       31.04       93.30     17.32 o 
  -4   4  14        8.86        7.27     26.54 o 
  -3   4  14      443.16      649.67     29.76 o 
  -2   4  14       58.42      -23.18     23.18 o 
  -1   4  14      979.74      627.21     25.78 o 
   0   4  14      388.50      391.68    116.62 o 
   1   4  14        7.50       -8.20     18.29 o 
   2   4  14      320.68      369.72     21.25 o 
   3   4  14      158.27      158.06     12.85 o 
   4   4  14      180.03      188.13     14.07 o 
   5   4  14      943.65      913.26     26.59 o 
   6   4  14       85.65       83.57     15.79 o 
   7   4  14      154.97      164.58     17.95 o 
   8   4  14       90.68       39.49     27.16 o 
  -3   5  14      554.95      692.16     31.17 o 
  -2   5  14      403.64      299.57     25.80 o 
  -1   5  14       38.36      -11.14     21.20 o 
   0   5  14       97.79      105.28     48.04 o 
   1   5  14     1995.06     2524.95     35.44 o 
   2   5  14      995.03     1166.64     26.92 o 
   3   5  14     3437.73     3883.81     58.52 o 
   4   5  14      555.07      532.87     22.64 o 
   5   5  14      498.72      462.94     23.43 o 
   6   5  14       57.69       58.15     15.42 o 
   7   5  14      952.56      841.31     31.53 o 
   8   5  14      584.32      484.30     30.94 o 
  -2   6  14      206.75      266.36     25.85 o 
  -1   6  14     1450.31      900.49     29.38 o 
   0   6  14      914.97     1003.08    189.53 o 
   1   6  14        2.91       -0.66     20.59 o 
   2   6  14      158.48      221.89     20.41 o 
   3   6  14      216.49      239.92     20.83 o 
   4   6  14     1326.22     1496.22     31.07 o 
   5   6  14     2113.87     2013.82     36.08 o 
   6   6  14       46.10       23.18     22.99 o 
   7   6  14        1.09      -25.14     25.14 o 
  -2   7  14       25.34       60.68     18.26 o 
  -1   7  14      426.59      446.78     28.27 o 
   0   7  14       29.56       37.65     18.02 o 
   1   7  14      474.94      589.79     26.74 o 
   2   7  14      962.27     1089.49     30.16 o 
   3   7  14      254.89      287.49     24.08 o 
   4   7  14       68.39       66.96     16.04 o 
   5   7  14      132.76      135.61     16.64 o 
   6   7  14      133.67       95.87     17.53 o 
   7   7  14      307.79      280.79     19.75 o 
  -1   8  14      149.74      151.60     19.87 o 
   0   8  14       87.01      104.82     28.37 o 
   1   8  14     1707.49     2039.45     38.97 o 
   2   8  14     1452.25     1613.70     35.62 o 
   3   8  14      294.65      283.44     26.42 o 
   4   8  14      218.55      227.36     18.32 o 
   5   8  14        0.69        7.98     24.37 o 
   6   8  14       88.66       77.36     18.93 o 
   7   8  14     1188.27     1121.14     36.21 o 
   1   9  14       39.04       82.50     18.68 o 
   2   9  14        8.27       64.31     17.40 o 
   3   9  14      546.02      533.18     30.11 o 
   4   9  14     1613.83     1730.77     38.51 o 
   5   9  14     1731.20     1729.29     39.30 o 
   6   9  14        5.37       39.39     26.59 o 
  -2  -4  15      144.30      143.85     19.35 o 
  -1  -4  15      403.87      318.66     28.89 o 
   0  -4  15      463.52      476.46    226.88 o 
   1  -4  15      338.87      403.58     29.16 o 
   2  -4  15        0.30       25.38     18.09 o 
  -3  -3  15      816.80     1343.65     37.14 o 
  -2  -3  15      188.09      269.10     26.30 o 
  -1  -3  15        1.89       -9.59     24.29 o 
   0  -3  15        5.33       11.62     17.48 o 
   1  -3  15      290.65      297.60     26.86 o 
   2  -3  15      848.50     1011.41     32.35 o 
   3  -3  15      281.84      336.36     28.87 o 
   4  -3  15      224.41      238.31     20.62 o 
  -3  -2  15      257.12      417.42     28.45 o 
  -2  -2  15        6.57        3.96     16.79 o 
  -1  -2  15      400.98      316.11     25.80 o 
   0  -2  15      301.41      325.53     96.21 o 
   1  -2  15        3.84      -21.72     22.49 o 
   2  -2  15      562.14      677.05     28.49 o 
   3  -2  15       12.92        2.33     24.34 o 
   4  -2  15       80.62       72.71     18.19 o 
   5  -2  15      404.79      427.41     30.45 o 
  -4  -1  15        1.22      -26.40     26.40 o 
  -3  -1  15        1.97       33.02     16.96 o 
  -2  -1  15        9.09      -14.44     16.44 o 
  -1  -1  15      487.91      265.64     17.75 o 
   0  -1  15      419.93      447.19    133.19 o 
   1  -1  15       31.07       49.18     14.80 o 
   2  -1  15       88.45      115.44     15.82 o 
   3  -1  15       38.17       36.73     16.04 o 
   4  -1  15      509.52      623.99     28.35 o 
   5  -1  15      117.71      131.49     18.74 o 
  -4   0  15      224.19      310.95     28.35 o 
  -3   0  15      786.26     1115.60     32.77 o 
  -2   0  15       47.53       26.79     22.29 o 
  -1   0  15       30.68       10.73     21.40 o 
   0   0  15        0.70      -14.68     14.68 o 
   1   0  15      687.01      875.23     28.10 o 
   2   0  15      914.54     1012.86     28.32 o 
   3   0  15     1179.88     1428.38     31.09 o 
   4   0  15        0.78       -3.02     22.32 o 
   5   0  15        0.06        3.31     22.46 o 
   6   0  15       44.82        4.18     26.62 o 
  -4   1  15       13.70       55.36     18.02 o 
  -3   1  15       28.79       23.97     23.75 o 
  -2   1  15      264.24      124.94     16.26 o 
  -1   1  15     1108.61      553.46     25.04 o 
   0   1  15      517.82      568.91    313.40 o 
   1   1  15       88.67       98.71     14.33 o 
   2   1  15      109.91      114.73     13.84 o 
   3   1  15      188.32      257.01     21.38 o 
   4   1  15      676.36      743.98     27.75 o 
   5   1  15      941.97     1013.70     30.64 o 
   6   1  15      379.01      333.95     28.79 o 
  -4   2  15      330.03      469.52     30.47 o 
  -3   2  15      294.38      356.60     27.49 o 
  -2   2  15       40.17        1.26     22.10 o 
  -1   2  15      408.90      232.37     22.25 o 
   0   2  15      141.52      129.56     57.23 o 
   1   2  15        6.08        4.32     19.06 o 
   2   2  15       12.44       12.55     17.77 o 
   3   2  15        5.53        5.27     18.49 o 
   4   2  15      216.33      229.83     21.82 o 
   5   2  15      260.71      278.40     23.82 o 
   6   2  15        1.39      -16.51     23.55 o 
   7   2  15      160.03      141.44     19.52 o 
  -3   3  15      291.81      367.76     27.23 o 
  -2   3  15        2.36      -23.01     23.01 o 
  -1   3  15      120.69       81.21     14.86 o 
   0   3  15       31.04       41.01     40.87 o 
   1   3  15     1418.24     1654.13     31.16 o 
   2   3  15      451.46      448.36     21.43 o 
   3   3  15        5.66        7.46     17.79 o 
   4   3  15      615.20      684.22     24.45 o 
   5   3  15       61.74       79.06     14.80 o 
   6   3  15       63.13       70.14     16.80 o 
   7   3  15      690.71      620.26     32.01 o 
  -3   4  15       13.58      -22.32     26.03 o 
  -2   4  15     1065.88      675.42     28.82 o 
  -1   4  15     1430.03      434.69     25.48 o 
   0   4  15      676.11      733.47    261.09 o 
   1   4  15       28.94       -8.05     19.52 o 
   2   4  15        6.65       22.84     17.13 o 
   3   4  15       48.55       92.24     13.23 o 
   4   4  15     2286.77     2456.79     36.33 o 
   5   4  15      965.05      963.90     29.12 o 
   6   4  15      110.10      125.46     16.76 o 
   7   4  15      152.78      139.00     18.90 o 
  -2   5  15        4.52        4.10     23.93 o 
  -1   5  15      484.34      177.23     17.08 o 
   0   5  15       80.63      108.63     15.09 o 
   1   5  15     1188.35     1516.51     31.53 o 
   2   5  15      718.75      929.47     26.34 o 
   3   5  15      192.38      169.22     15.07 o 
   4   5  15       38.92       56.18     14.34 o 
   5   5  15       47.09       25.90     21.52 o 
   6   5  15      477.70      453.85     27.54 o 
   7   5  15      552.36      496.88     30.01 o 
  -2   6  15      188.72      209.61     19.45 o 
  -1   6  15      170.39      187.20     18.19 o 
   0   6  15        0.91        4.01     15.86 o 
   1   6  15      706.90      847.89     28.57 o 
   2   6  15      439.29      516.33     25.55 o 
   3   6  15       11.94       -3.59     21.58 o 
   4   6  15       70.98       60.62     15.89 o 
   5   6  15       42.62       13.99     22.05 o 
   6   6  15      109.41      105.63     17.37 o 
   7   6  15      393.44      361.39     29.44 o 
  -1   7  15     1048.53     1139.19     35.02 o 
   0   7  15      321.96      251.43     56.47 o 
   1   7  15      114.05      153.11     17.15 o 
   2   7  15      181.77      202.02     17.69 o 
   3   7  15      346.60      413.32     25.98 o 
   4   7  15      699.86      823.84     29.33 o 
   5   7  15      619.49      665.26     29.01 o 
   6   7  15        1.58      -25.50     25.50 o 
   7   7  15        2.92       11.02     26.29 o 
   0   8  15      465.11      417.35    128.15 o 
   1   8  15     1343.99     1713.85     37.97 o 
   2   8  15      623.26      713.98     29.33 o 
   3   8  15       88.78      125.06     17.53 o 
   4   8  15        9.85      -20.69     24.79 o 
   5   8  15      126.93      146.19     18.93 o 
   6   8  15     1033.29     1101.92     35.76 o 
   2   9  15       43.24       29.48     25.87 o 
   3   9  15      425.25      480.57     30.27 o 
   4   9  15      682.21      682.59     32.37 o 
   5   9  15      163.57      156.70     20.61 o 
  -1  -3  16       42.47       23.06     26.81 o 
   0  -3  16      303.44      328.58     82.34 o 
   1  -3  16      126.89      183.02     18.27 o 
   2  -3  16      462.80      673.32     30.95 o 
   3  -3  16       54.02       18.76     27.65 o 
  -2  -2  16        9.41       27.71     17.97 o 
  -1  -2  16        7.50       -7.66     25.29 o 
   0  -2  16       90.67      106.77     46.67 o 
   1  -2  16      501.90      796.35     29.98 o 
   2  -2  16      572.66      789.16     30.55 o 
   3  -2  16      948.10     1181.20     34.80 o 
   4  -2  16      252.32      309.44     29.02 o 
  -3  -1  16       13.46       15.75     26.64 o 
  -2  -1  16      283.65      312.38     26.96 o 
  -1  -1  16     1288.37      826.12     30.64 o 
   0  -1  16      548.91      696.87    177.85 o 
   1  -1  16       28.73       47.40     16.17 o 
   2  -1  16        0.55       18.91     22.99 o 
   3  -1  16      408.98      461.53     28.52 o 
   4  -1  16      546.36      664.35     30.27 o 
   5  -1  16     1206.49     1365.19     37.87 o 
  -3   0  16      222.40      367.52     28.87 o 
  -2   0  16        0.03      -16.51     24.08 o 
  -1   0  16      178.59      170.46     16.95 o 
   0   0  16      154.83      165.08     54.37 o 
   1   0  16      506.04      748.93     27.54 o 
   2   0  16     1124.48     1442.54     32.80 o 
   3   0  16      106.21      159.36     16.96 o 
   4   0  16       96.28      121.21     17.74 o 
   5   0  16       17.67       10.03     26.08 o 
  -3   1  16      238.31      338.38     28.85 o 
  -2   1  16        4.64       19.80     23.40 o 
  -1   1  16      214.40      132.99     16.66 o 
   0   1  16      131.40      164.83     59.81 o 
   1   1  16     1254.48     1576.33     33.05 o 
   2   1  16       30.53       52.37     15.07 o 
   3   1  16        1.67       12.51     21.78 o 
   4   1  16      516.87      542.28     28.60 o 
   5   1  16       20.71        1.38     25.01 o 
   6   1  16       38.85       36.90     25.78 o 
  -3   2  16        0.21        3.26     24.59 o 
  -2   2  16      586.50      686.74     28.55 o 
  -1   2  16      815.59      473.42     26.54 o 
   0   2  16      586.35      586.49    244.32 o 
   1   2  16        8.77        2.22     20.64 o 
   2   2  16      144.67      193.48     14.86 o 
   3   2  16      978.94     1206.91     30.95 o 
   4   2  16     2517.39     2793.42     42.02 o 
   5   2  16     1058.24     1178.44     32.15 o 
   6   2  16       17.21      -25.58     25.58 o 
  -3   3  16      290.83      412.23     29.83 o 
  -2   3  16        3.18      -16.51     22.93 o 
  -1   3  16      111.45       33.07     23.13 o 
   0   3  16      346.36      401.80    124.04 o 
   1   3  16     1118.09     1443.28     31.81 o 
   2   3  16     1485.34     1913.99     33.81 o 
   3   3  16      721.71      767.09     27.65 o 
   4   3  16       86.21      103.44     15.84 o 
   5   3  16       23.85       40.54     15.99 o 
   6   3  16     1029.25     1021.64     33.69 o 
   7   3  16      851.74      809.16     33.99 o 
  -2   4  16      362.51      459.85     28.45 o 
  -1   4  16     1544.63      539.68     28.22 o 
   0   4  16       41.00       48.30     11.06 o 
   1   4  16      178.48      225.43     16.34 o 
   2   4  16       42.40       38.24     14.88 o 
   3   4  16      187.68      201.95     16.22 o 
   4   4  16     1151.15     1296.50     32.21 o 
   5   4  16       31.95       56.35     15.79 o 
   6   4  16       39.93       28.60     25.09 o 
   7   4  16       87.79       43.63     19.53 o 
  -2   5  16      314.29      352.72     28.77 o 
  -1   5  16      235.04      258.48     18.19 o 
   0   5  16       11.16       23.97     15.77 o 
   1   5  16      415.61      501.73     26.49 o 
   2   5  16       88.61      164.36     15.80 o 
   3   5  16      806.29      911.81     29.14 o 
   4   5  16      152.42      153.04     17.08 o 
   5   5  16      627.85      695.02     27.80 o 
   6   5  16      692.55      594.26     30.85 o 
   7   5  16       13.27       26.57     18.39 o 
  -1   6  16       10.26       26.97     24.69 o 
   0   6  16      182.85      203.46     46.65 o 
   1   6  16     1230.97     1542.77     34.62 o 
   2   6  16      998.62     1136.86     31.98 o 
   3   6  16       24.14       46.67     16.01 o 
   4   6  16       18.16       31.79     23.36 o 
   5   6  16      190.98      202.00     17.85 o 
   6   6  16      771.65      754.34     31.12 o 
   0   7  16        8.16       20.96     18.06 o 
   1   7  16       88.95      106.43     17.97 o 
   2   7  16      250.90      313.47     26.35 o 
   3   7  16     1861.83     2242.31     39.55 o 
   4   7  16     1288.44     1455.55     35.09 o 
   5   7  16      497.59      563.29     28.79 o 
   6   7  16        0.29       -4.47     25.68 o 
   1   8  16      461.01      553.83     31.63 o 
   2   8  16      561.89      758.59     31.68 o 
   3   8  16      298.47      318.12     28.54 o 
   4   8  16      279.32      272.11     19.68 o 
   5   8  16        6.98        2.00     25.73 o 
  -1  -2  17      106.65       60.82     19.52 o 
   0  -2  17      335.23      390.48    183.00 o 
   1  -2  17      321.66      470.24     29.41 o 
   2  -2  17      619.57      864.15     32.95 o 
   3  -2  17       53.37       88.11     19.20 o 
  -2  -1  17      411.50      576.98     31.12 o 
  -1  -1  17      207.61      314.77     29.06 o 
   0  -1  17      100.38      161.67     68.27 o 
   1  -1  17      126.63      187.77     17.69 o 
   2  -1  17       32.46       37.87     17.38 o 
   3  -1  17      209.49      250.32     19.40 o 
   4  -1  17      615.35      745.05     33.09 o 
  -2   0  17      101.27       96.79     18.90 o 
  -1   0  17      148.89      272.44     26.18 o 
   0   0  17       13.36       17.53     16.21 o 
   1   0  17      270.52      376.49     27.36 o 
   2   0  17       71.41       83.34     17.77 o 
   3   0  17      116.37      174.94     17.85 o 
   4   0  17      187.08      177.53     19.08 o 
   5   0  17       71.05      113.24     19.40 o 
  -2   1  17       37.92       65.15     18.22 o 
  -1   1  17       11.30        0.18     23.21 o 
   0   1  17      443.57      634.42    183.74 o 
   1   1  17      721.45     1005.47     31.83 o 
   2   1  17      574.55      878.24     30.23 o 
   3   1  17       90.40      101.43     17.55 o 
   4   1  17       12.46       -5.07     24.30 o 
   5   1  17        6.19      -26.12     26.12 o 
  -2   2  17      650.97      762.35     32.05 o 
  -1   2  17      545.34      746.53     29.44 o 
   0   2  17        3.42       -3.06     13.10 o 
   1   2  17        0.65        3.33     21.85 o 
   2   2  17       54.12       42.64     16.26 o 
   3   2  17      629.93      805.94     28.96 o 
   4   2  17      116.22      155.34     18.31 o 
   5   2  17       72.55      118.59     17.97 o 
   6   2  17       21.96      -18.54     27.91 o 
  -2   3  17      201.80      151.43     19.05 o 
  -1   3  17       25.51       22.12     23.31 o 
   0   3  17      114.06      152.68     54.23 o 
   1   3  17      955.06     1394.52     32.67 o 
   2   3  17      335.34      501.21     27.31 o 
   3   3  17        1.48       32.03     15.84 o 
   4   3  17        5.38      -15.35     23.80 o 
   5   3  17      469.68      535.73     28.69 o 
   6   3  17      833.68      822.28     32.82 o 
  -1   4  17        0.42      -10.04     24.27 o 
   0   4  17      783.62      836.07    315.75 o 
   1   4  17      496.98      684.76     28.87 o 
   2   4  17      127.34      150.87     16.96 o 
   3   4  17      167.54      193.94     17.13 o 
   4   4  17       38.23       39.37     16.96 o 
   5   4  17        9.01      -24.56     24.56 o 
   6   4  17      654.00      682.47     31.83 o 
  -1   5  17       25.73      -25.38     25.38 o 
   0   5  17       32.83       27.14     44.55 o 
   1   5  17      183.23      246.91     17.99 o 
   2   5  17      147.78      197.60     17.45 o 
   3   5  17     1040.79     1323.04     32.97 o 
   5   5  17      572.66      639.46     30.57 o 
   6   5  17       80.34       56.75     18.69 o 
   0   6  17      978.19     1140.49    280.39 o 
   1   6  17      779.36      912.03     33.22 o 
   2   6  17      125.45      170.34     17.47 o 
   3   6  17      103.86      113.61     17.13 o 
   4   6  17       50.84       33.17     24.05 o 
   5   6  17      852.10      903.15     32.78 o 
   6   6  17      208.73      245.60     19.87 o 
   1   7  17      131.13      148.71     19.57 o 
   2   7  17        2.19       -4.17     24.72 o 
   3   7  17      328.36      364.63     28.03 o 
   4   7  17      431.61      508.37     30.33 o 
   5   7  17       16.47       23.72     18.24 o 
   3   8  17      936.20     1129.17     35.66 o 
   0  -1  18      104.10      150.69     51.81 o 
   1  -1  18      302.64      525.55     30.53 o 
   2  -1  18      166.90      202.96     20.29 o 
  -1   0  18      409.35      619.84     31.64 o 
   0   0  18        5.29       -7.02     18.27 o 
   1   0  18       25.31       24.35     25.55 o 
   2   0  18      213.78      296.04     27.14 o 
   3   0  18      409.34      600.76     30.90 o 
  -1   1  18        2.08       34.55     24.84 o 
   0   1  18      200.96      274.35    131.47 o 
   1   1  18      962.82     1499.54     36.68 o 
   2   1  18       93.86      152.99     17.85 o 
   3   1  18      235.19      285.64     19.70 o 
   4   1  18        1.48      -10.58     26.23 o 
  -1   2  18      111.73      176.50     18.64 o 
   0   2  18       60.50       91.26     30.64 o 
   1   2  18       66.11      119.70     17.80 o 
   2   2  18      103.49      114.55     17.01 o 
   3   2  18      279.15      377.73     28.42 o 
   4   2  18      178.74      237.84     19.45 o 
   5   2  18       20.89       13.76     19.42 o 
  -1   3  18      105.93      137.00     18.74 o 
   0   3  18       99.44       96.53     20.00 o 
   1   3  18      114.61      166.81     18.32 o 
   2   3  18      214.49      319.75     26.07 o 
   3   3  18      821.84     1136.59     32.80 o 
   4   3  18      449.60      612.92     29.85 o 
   5   3  18       88.75      115.15     19.08 o 
   0   4  18      773.40      958.99    343.13 o 
   1   4  18     1337.87     1850.38     38.83 o 
   2   4  18       62.71       91.44     16.75 o 
   3   4  18        3.12      -19.82     23.63 o 
   4   4  18        2.95        2.20     24.27 o 
   5   4  18      264.13      303.21     28.59 o 
   0   5  18       23.42       11.53     18.32 o 
   1   5  18       67.68       98.66     18.21 o 
   2   5  18      162.44      238.50     18.34 o 
   3   5  18      998.81     1314.93     34.18 o 
   4   5  18      431.78      570.88     30.35 o 
   5   5  18       54.41       56.80     18.71 o 
   1   6  18       19.94       14.78     26.25 o 
   2   6  18       41.94       56.05     17.35 o 
   3   6  18      232.42      230.10     19.50 o 
   4   6  18       51.73       43.65     18.19 o 
   5   6  18      129.77      185.09     19.40 o 
   3   7  18      110.12      158.52     19.10 o 
   1   1  19        2.93       -1.36     27.07 o 
   2   1  19       16.16      -25.08     27.14 o 
   1   2  19      357.39      514.62     30.84 o 
   2   2  19       38.75       78.02     18.54 o 
   3   2  19        0.73      -25.98     25.98 o 
   1   3  19        9.53      -26.87     26.87 o 
   2   3  19      414.59      744.61     31.54 o 
   3   3  19      828.36     1270.25     35.81 o 
   4   3  19      364.29      487.26     31.91 o 
   1   4  19      132.59      202.02     19.87 o 
   2   4  19       65.32       66.38     18.42 o 
   3   4  19       24.74       31.00     25.80 o 
   4   4  19       13.86      -26.03     26.03 o 
   2   5  19      106.61      140.08     19.05 o 
   3   5  19      351.58      500.12     30.50 o 
                                                 
